# Supplementary material for: The Nipponbare genome and the next-generation of rice genomics research in Japan
Source: Rice (N Y). 2016 Jul 22;9:33. doi: 10.1186/s12284-016-0107-4 (PMC4958085; doi:10.1186/s12284-016-0107-4)
Supplement: Additional file 1: Table S2. — Rice varieties and landraces with whole-genome short-read sequences submitted by Japanese research organizations in the NCBI database. (XLSX 20 kb) [file 12284_2016_107_MOESM1_ESM.xlsx]

## Sheet: hinsyu
No	Data Source	Variety Name	Variety Group	Organization	SRA Accession
1	NCBI	Iwatekko	japonica	Graduate University for Advanced Studies	SRS493357
2	NCBI	Omachi	japonica	Tokyo University of Agriculture	DRS000412
3	NCBI	Kameji	japonica	Tokyo University of Agriculture	DRS003093
4	NCBI	Koshihikari	japonica	Tokyo University of Agriculture	DRS003095
5	NCBI	Koshihikari	japonica	National Institute of Agrobiological Sciences	DRA000010
6	NCBI	Sasanishiki	japonica	Graduate University for Advanced Studies	SRS493356
7	NCBI	Takanari	indica	National Institute of Agrobiological Sciences	DRS016042
8	NCBI	Tachiaoba	japonica	National Institute of Agrobiological Sciences	DRS016040
9	NCBI	Tachisugata	indica	National Institute of Agrobiological Sciences	DRS016041
10	NCBI	Norin8	japonica	Tokyo University of Agriculture	DRS003094
11	NCBI	Hitomebore	japonica	Iwate Biotechnology Research Center	DRS003820
12	NCBI	Hokuriku193	indica	National Institute of Agrobiological Sciences	DRS016037
13	NCBI	Mizuhochikara	japonica	National Institute of Agrobiological Sciences	DRS016038
14	NCBI	Yamadanishiki	japonica	Tokyo University of Agriculture	DRS003091
15	NCBI	Gohyakumangoku	japonica	Tokyo University of Agriculture	DRS003092
16	NCBI	Suweon258		National Institute of Agrobiological Sciences	DRS016039
