# Supplementary material for: The Nipponbare genome and the next-generation of rice genomics research in Japan
Source: Rice (N Y). 2016 Jul 22;9:33. doi: 10.1186/s12284-016-0107-4 (PMC4958085; doi:10.1186/s12284-016-0107-4)
Supplement: Additional file 2: Table S1. — Rice genes reported by Japanese researchers in various scientific journals in 2005–2014. Literatures were searched and obtained from PubMed with ‘rice’ and ‘Oryza’ as keywords in either the title or abstract, and further selected by natural language processing and manual curation. The data can be accessed from Oryzabase (http://shigen.nig.ac.jp/rice/oryzabase/download/reference). (XLSX 215 kb) [file 12284_2016_107_MOESM2_ESM.xlsx]

## Sheet: published genes 
No.	Author	Title	Journal	Vol (No)	Pages	Year	CGSNL Gene Symbol	Gene Name Synonym	PubMed_ID
1	Ito Y, Takaya K, Kurata N	Expression of SERK family receptor-like protein kinase genes in rice.	Biochim Biophys Acta	1730(3)	253-258	2005		OsSERK1, OsBAK1, OsSERK1/OsBAK1, OsBISERK1, OsSerk1, OsBAK1-1,ORK1, OsRLCK246, RLCK246,OsSERK2, OsBiSERK1, OsSERK1, OsSerk2, OsBAK1-2	16081169
2	Kiribuchi K, Jikumaru Y, Kaku H, Minami E, Hasegawa M, Kodama O, Seto H, Okada K, Nojiri H, Yamane H	Involvement of the basic helix-loop-helix transcription factor RERJ1 in wounding and drought stress responses in rice plants.	Biosci Biotechnol Biochem	69(5)	1042-4	2005	_	OsbHLH006, RERJ1	15914931
3	Murakami M, Matsushika A, Ashikari M, Yamashino T, Mizuno T	Circadian-associated rice pseudo response regulators (OsPRRs): Insight into the control of flowering time.	Biosci Biotechnol Biochem	69(2)	410-414	2005	PRR59,PRR37,PRR95,TOC1,PRR73	OsPRR59, Os-PRR59, Prr5, OsPRR5, OsCCT38,OsPRR37, Os-PRR37, Prr4, OsPRR4, DTH7, OsCCT28, Ghd7.1,OsPRR95, Os-PRR95, Prr2, OsPRR2, OsCCT33,OsTOC1, OsPRR1, Os-PRR1, PRR1, OsRRA21, OsCCT07,OsPRR73, Os-PRR73, Prr3, OsPRR3, OsRRA20, OsCCT11	15725670
4	Hashimoto N, Daigen M, Hayashi K, Ashikawa I, Takahara Y, Yamamoto K	Use of DNA markers closely linked to a blast resistance gene, Piz, in rice (Oryza sativa L.) breeding.	Breeding Res	7	143-146	2005	PIZ	Piz, Piz (Pi2, Pi-z, Piz), Pi-z, Pi2, Pi-2
5	Fujino K, Sekiguchi H	Identification of QTLs conferring genetic variation for heading date among rice varieties at the northern-limit of rice cultivation.	Breeding Sci	55(2)	141-146	2005	-	qDTH (qDTH-1, qDTH-7)
6	Morita R, Kusaba M, Yamaguchi H, Amano E, Miyao A, Hirochika H, Nishimura M	Characterization of chlorophyllide a oxygenase (CAO) in rice.	Breeding Sci	55(3)	361-364	2005	CAO1,CAO2,CAO3,CAO4,CAO5	OsCAO, (cao-1, cao-2, cao-3, cao-4, cao-5),OsCAO, (cao-1, cao-2, cao-3, cao-4, cao-5),OsCAO, (cao-1, cao-2, cao-3, cao-4, cao-5),OsCAO, (cao-1, cao-2, cao-3, cao-4, cao-5),OsCAO, (cao-1, cao-2, cao-3, cao-4, cao-5)
7	Maekawa M, Takamure I, Ahmed N, Kyozuka J	Bunketsu-waito, one of the tillering dwarfs, is controlled by a single recessive gene in rice (Oryza sativa L.).	Breeding Sci	55(2)	193-196	2005	D5,D4,D3	d5, dwf5, d4, dwf4,d3, dwf3, D3/OsMAX2, Os_F0760, SOL1, OsORE9
8	Khun LH, Motomura K, Murayama S, Adaniya S, Nose A	Trisomic analysis of a lateness gene ef2 in rice, Oryza sativa L.	Breeding Sci	55(1)	35-39	2005	EF2	ef2 (=lf-1), ef2(t) (lf1), lf1, ef2
9	Khun LH, Motomura K, Murayama S, Adaniya S, Nose A	Linkage analysis of a lateness gene ef4 in rice, Oryza sativa L.	Breeding Sci	55(2)	231-235	2005	EF4	ef4, ef4(t)
10	Takahashi S, Ishimaru K, Yazaki J, Fujii F, Shimbo K, Yamamoto K, Sakata K, Sasaki T, Kishimoto N, Kikuchi S	Microarray analysis of sink-source transition in rice leaf sheaths.	Breeding Sci	55(2)	153-162	2005	RSUS2,RSUS1	sus2, RSus2(t), SUS2, SS1, OsScS1, RSs1, RSus2, OsSUS2, RSS1, RSus1,sus1, RSus1(t), SUS1, SS2, OsScS2, RSs2, RSus1, SuSy1, OsSUS1, RSS2, RSus2
11	Miyata M, Komori T, Yamamoto T, Ueda T, Yano M, Nitta N	Fine scale and physical mapping of Spk(t) controlling spreading stub in rice.	Breeding Sci	55(2)	237-239	2005	SPK	Spk(t), Spk(t)*), Spk, OsTAC1, TAC1
12	Yu W, Wang C, Ikehashi H, Wan J	Mapping of a novel gene for semi-sterility in rice (Oryza sativa L.).	Breeding Sci	55(1)	15-20	2005	SS1	ss-1(t)
13	Murai M, Nakamura K, Saito M, Nagayama A, Ise K	Yield-increasing effect of a major gene, Ur1 (Undulate rachis-1) on different genetic backgrounds in rice.	Breeding Sci	55(3)	279-285	2005	UR1	Ur1
14	Ikeda K, Nagasawa N, Nagato Y	ABERRANT PANICLE ORGANIZATION 1 temporally regulates meristem identity in rice.	Dev Biol	282(2)	349-60	2005	APO1	apo1(t), apo1, SCM2, SCM2/APO1, OsFbox321, Os_F0393	15950602
15	Ishibashi T, Koga A, Yamamoto T, Uchiyama Y, Mori Y, Hashimoto J, Kimura S, Sakaguchi K	Two types of replication protein A in seed plants.	FEBS J	272(13)	3270-3281	2005	RPA1A,RPA1,_,_	OsRPA70a, OsRPA1a, RPA1a,RPA1, OsRPA70b,OsRPA14, RPA14, RPA3,OsRPA32, RPA32	15978034
16	Kobayashi S, Noro Y, Nagano H, Yoshida KT, Takano-Shimizu T, Kishima Y, Sano Y	Evidence for an evolutionary force that prevents epigenetic silencing between tail-to-tail rice genes with a short spacer.	Gene	346	231-240	2005	EPSPS,RPS20	EPSPs,rps20	15716045
17	Mori Y, Yamamoto T, Sakaguchi N, Ishibashi T, Furukawa T, Kadota Y, Kuchitsu K, Hashimoto J, Kimura S, Sakaguchi K	Characterization of the origin recognition complex (ORC) from a higher plant, rice (Oryza sativa L.).	Gene	353(1)	23-30	2005	ORC2,ORC5,ORC3,ORC4	OsORC2,OsORC5,OsORC3,OsORC4	15939553
18	Onai K, Ishiura M	PHYTOCLOCK 1 encoding a novel GARP protein essential for the Arabidopsis circadian clock.	Genes Cells	10(10)	963-972	2005	PCL1	OsPCL1	16164597
19	Miyashita NT, Yoshida, Ishii T	DNA variation in the metallothionein genes in wild rice Oryza rufipogon: Relationship between DNA sequence polymorphism, codon bias and gene expression.	Genes Genet Syst	80(3)	173-183	2005	MTI2B,MT2B,MT2A,MTI3A	OsMT2c, OsMT-I-2b, MTc, met5, ricMT,OsMT2b, OsMT-I-2c, MT2C, MT2BL, MTE, OsMT2b1, OsMT2b2, MTb, met1, OsMTe, OsMT-I-2c, OsB22EL8,OsMT2a, met6, OsMT-2, rgMT-2, OsMT-I-2a, OsMT2-1,OsMT3a, OsMT-I-3a, MTe, met2, OsMT3, OsMTI-3a	16172530
20	Ohnishi T, Sugahara S, Yamada T, Kikuchi K, Yoshiba Y, Hiro-Yuki Hirano, Tsutsumi N	OsNAC6, a member of the NAC gene family, is induced by various stresses in rice.	Genes Genet Syst	80(2)	135-9	2005	NAC6	OsNAC6, ONAC048, NAC48, SNAC2, SNAC2/OsNAC6, OsNAC6/ONAC048, OsSNAC2	16172526
21	Nagasaki H, Matsuoka M, Sato Y	Members of TALE and WUS subfamilies of homeodomain proteins with potentially important functions in development form dimers within each subfamily in rice.	Genes Genet Syst	80(4)	261-267	2005	OSH15,WOX1,NAL2,NAL3,_	OSH15, OsH15, OSKN3, Oskn3, HOS3, D6, d6, OSH15/Oskn3, HB253,Os WUS, WUS, OsWOX1, OsWUS, TAB1, TAB1/WUS, MOC3, MOC3/OsWUS,nal2, nal3, cul2, OsWOX3A, Os NS, NS, OsNS, OsWOX3, OsNS1/OsNS2, OsPRS,nal3(nal2), nal2, nal3, cul3, OsWOX3A, WOX3, OsWOX3, OsNS, OsNS1/OsNS2, OsPRS,BEL1, OsBEL, BEL	16284419
22	Nagano H, Onishi K, Ogasawara M, Horiuchi Y, Sano Y	Genealogy of the Green Revolution gene in rice.	Genes Genet Syst	80(5)	351-356	2005	SD1	sd1, sd1 (d47, sd1-d, sd1-1), d49(sd1-r), d47, C20OX2, OsGA20ox-2, OsGA20ox2, GA20ox-2, GA20OX2, GA20ox2, sd-1,SD1-ja, SD1-in, sd1-2, Sd-1, GA20, 20ox2, Os20ox2	16394586
23	Ueda T, Sato T, Hidema J, Hirouchi T, Yamamoto K, Kumagai T ,Yano M	qUVR-10, a major quantitative trait locus for ultraviolet-B resistance in rice, encodes cyclobutane pyrimidine dimer photolyase.	Genetics	171(4)	1941-1950	2005	_	qUVR-10, OsPHR, OsCPD, CPD	15965242
24	Ohtsubo S, Kobayashi H, Noro W, Taniguchi M, Saitoh E	Molecular cloning and characterization of oryzacystatin-III, a novel member of phytocystatin in rice (Oryza sativa L. japonica).	J Agric Food Chem	53(13)	5218-5224	2005	OC2,OC1	Oc2*, Oc2, OC-II, OC-III, OCII, OsCYS2,Oc1*, Oc1, OC-I, SPOC-I, OsCP1, Oc, OCI, OsCYS1	15969500
25	Kobayashi T, Suzuki M, Inoue H, Itai RN, Takahashi M, Nakanishi H, Mori S, Nishizawa N	Expression of iron-acquisition-related genes in iron-deficient rice is co-ordinately induced by partially conserved iron-deficiency-responsive elements.	J Exp Bot	56	1305-1316	2005	NAS2,_,YSL15,MTI4A,_,_,_,_,_,_,_,NAAT1,SIP2,FDH,_,_,NAS1,DMAS1	OsNAS2,OsRPI, RPI,OsYSL15, OsYs7,OsMT1a, OsMT1a1, OsMT1a2, OsMT-I-4a, OsIDS1, OsMT1b,OsMTK, OsMTK1, MTK, MTK1,OsDEP, DEP,OsIDI4, IDI4,OsIDI2, IDI2,OsIRT2, OsIRT1, IRT2 ,OsSAM2, OsSAMS2, OS-SAMS2,OsMTN, MTN,OsNAAT1,Sip2, OsARD1, ARD1, OsIDI1, IDI1,OsFDH, FDH 1,OsAPT1, APRT, APT1,OsSAMS1, OS-SAMS1, OsSAMS, SAM, SAMS,OsNAS1,OsDMAS1	15781441
26	Yamamoto T, Mori Y, Ishibashi T, Uchiyama Y, Ueda T, Ando T, Hashimoto J, Kimura S, Sakaguchi K	Interaction between proliferating cell nuclear antigen (PCNA) and a DnaJ induced by DNA damage.	J Plant Res	118(2)		2005	_,_	OsPCNA, PCNA,OsDjA7, OsDnaJ	15806324
27	Yokoo M	Introduction of Piz-t and Pib genes for blast disease resistance from indica varieties and their utilization for genetic researches in rice.	JARQ	39	239-245	2005	PIZT,PIZ,PIB	Piz-t, Pi-zt, Pi-z(t), Pi2/Pizt, Pizt,Piz, Piz (Pi2, Pi-z, Piz), Pi-z, Pi2, Pi-2,Pi b(Pi s), Pis, Pib, Pi-s, Pi-hy
28	Zenbayashi-Sawata K, Ashizawa T, Koizumi S	Pi34-AVRPi34: a new gene-for-gene interaction for partial resistance in rice to blast caused by Magnaporthe grisea.	J Gen Plant Pathol	71	395-401	2005	PI34	Pi34, RMg71, Pi24(t)
29	Osakabe K, Endo M, Kawai K, Nishizawa Y, Ono K, Abe K, Ishikawa Y, Nakamura H, Ichikawa H, Nishimura S, Shimizu T, Toki S	The mutant form of acetolactate synthase genomic DNA from rice is an efficient selectable marker for genetic transformation.	Mol Breeding	16(4)	313-320	2005	ALS	OsALS, AHAS
30	Ohtsu K, Hirano H, Tsutsumi N, Hirai A, Nakazono M	Anaconda, a new class of transposon belonging to the Mu superfamily, has diversified by acquiring host genes during rice evolution.	Mol Gen Genomics	274(6)	606-615	2005	ANACB14	AnacB14	16208489
31	Sentoku N, Kato H, Kitano H, Imai R	OsMADS22, an STMADS11-like MADS-box gene of rice, is expressed in non-vegetative tissues and its ectopic expression induces spikelet meristem indeterminacy.	Mol Gen Genomics	273(1)	1-19	2005	MADS22	OsMADS22, RMD1	15682279
32	Fujino K, Sekiguchi H, Kiguchi T	Identification of an active transposon in intact rice plants.	Mol Gen Genomics	273(2)	150-157	2005	NDART1-7,NDART1-11,NDART1-12,NDART1-A,_,NDART1-3(6),NDART1-3(8),NDART1-1,NDART1-9,NDART1-2,NDART1-4(3-2),NDART1-4(3-1),DART0501,DART0401,DART1201,DART1001,DART0402,DART0101,DART	nDART1-7,nDART1-11,nDART1-12,nDart1-A,MgPIX MT,nDART1-3(6),nDART1-3(8),nDART1-1,nDART1-9,nDART1-2,nDart1-4(3-2),nDart1-4(3-1),Dart0501,Dart0401,Dart1201,Dart1001,Dart0402,Dart0101,Dart	15803319
33	Kusano H, Asano T, Shimada H, Kadowaki K	Molecular characterization of ONAC300, a novel NAC gene specifically expressed at early stages in various developing tissues of rice.	Mol Gen Genomics	272(6)	616-626	2005	ONAC300	ONAC077, NAC77, NAC300, ONAC132, NAC132	15654622
34	Sakamoto T, Morinaka Y, Ohnishi T, Sunohara H, Fujioka S, Ueguchi-Tanaka M, Mizutani M, Sakata K, Takatsuto S, Yoshida S, Tanaka H, Kitano H, Matsuoka M	Erect leaves caused by brassinosteroid deficiency increase biomass production and grain yield in rice.	Nat Biotechnol	24(1)	105-109	2005	DWARF4,CPD1,D11,BRD1,DWARF4L	OsDWARF4, osdwarf4, OsDWF4, CYP90B2,OsCPD1, CYP90A3, CYP90A3/OsCPD1,d11(d8), dwf10, d8, D11/CYP724B1, d11, CYP724B1,brd1, OsDWARF, DWARF, OsBR6ox, CYP85A1, CYP85A4, OsDWF, CYP85A1/OsDWARF, OsBRD1, OsCYP85A1,OsDWARF4L	16369540
35	Ueguchi-Tanaka M, Ashikari M, Nakajima M, Itoh H, Katoh E, Kobayashi M, Chow T, Hsing YC, Kitano H, Yamaguchi I, Matsuoka M	GIBBERELLIN INSENSITIVE DWARF1 encodes a soluble receptor for gibberellin.	Nature	437(7059)	693-698	2005	GID1	gid1, OsGID1, Thl, Os GID1	16193045
36	Kamiya T, Akahori T, Maeshima M	Expression profile of the genes for rice cation/H+ exchanger family and functional analysis in yeast.	Plant Cell Physiol	46(10)	1735-40	2005	CAX1C,CAX1A,CAX2,CAX3,CAX1B	OsCAX1c, CAX4, OsNCX5, OsNCX5.1, OsNCX5.2, NCX5,OsCAX1a, CAX1, OsCAX1, OsNCX2, OsNCX2.1, OsNCX2.2, NCX2, OsVCAX1a,OsCAX2, CAX5, OsNCX7, OsNCX7.1, OsNCX7.2, NCX7, OsVCX2,OsCAX3, CAX6, OsNCX9, OsNCX9.1, OsNCX9.2, NCX9,OsCAX1b, CAX3, OsNCX10, NCX10	16043430
37	Yoshie Y, Goto K, Takai R, Iwano M, Takayama S, Isogai A, Che FS	Function of the rice gp91phox homologs OsrbohA and OsrbohE genes in ROS-dependent plant immune responses.	Plant Biotechnol	22(2)	127-135	2005	RBOHG,RBOHF,_,RBOHC,CHT1	rbohG, OsrbohG, Os rbohG, OsRbohG, OsNox7, OsrbohB,RbohF, rbohF, OsrbohF, Os rbohF, OsNox6, OsrbohE ,rbohA, OsrbohA, Os rbohA, OsRbohA, OsRboh2,rbohC, OsrbohC, Os rbohC, OsRbohC, OsNox5, OsrbohD, OsRboh5,Cht1*(Chi1), Ch16, Cht1, CHT-1, CH16, RC24, OsChia1a, OsChia1, Chi1, Cht1*, Chi-1, Cht-1, Cht1, RCC1
38	Moriguchi K, Suzuki T, Ito Y, Yamazaki Y, Niwa Y, Kurata N	Functional isolation of novel nuclear proteins showing a variety of subnuclear localizations.	Plant Cell	17(2)	389-403	2005	_,_,_,_,_,_,NCED1,_	NALP1,OsNMCP1a,OsAHP1,,,OsSAD1,OsNCED1,OsRH5	15659629
39	Kawagoe Y, Suzuki K, Tasaki M, Yasuda H, Akagi K, Katoh E, Naoko K Nishizawa, Ogawa M, Takaiwa F	The critical role of disulfide bond formation in protein sorting in the endosperm of rice.	Plant Cell	17(4)	1141-53	2005	_,GLB1	Prol-19, OsEnS-94, RM1, pro13a.2,glb1(t)*, glb1(t), glb1, alpha-Glb, Glb-1, OsGlb1, Glb, OsEnS-77	15749763
40	Haga K, Takano M, Neumann R, Iino M	The rice COLEOPTILE PHOTOTROPISM1 gene encoding an ortholog of Arabidopsis NPH3 is required for phototropism of coleoptiles and lateral translocation of auxin.	Plant Cell	17(1)	103-115	2005	CPT1	cpt1	15598797
41	Tanabe S, Ashikari M, Fujioka S, Takatsuto S, Yoshida S, Yano M, Yoshimura A, Kitano H, Matsuoka, M, Fujisawa Y, Kato H, Iwasaki Y	A novel cytochrome P450 is implicated in brassinosteroid biosynthesis via the characterization of a rice dwarf mutant, dwarf11, with reduced seed length.	Plant Cell	17(3)	776-790	2005	D2,DWARF4L,D11	d2, dwf2, CYP90D2, D2/CYP90D2, OsD2,OsDWARF4L,d11(d8), dwf10, d8, D11/CYP724B1, d11, CYP724B1	15705958
42	Ishikawa R, Tamaki S, Yokoi S, Inagaki N, Shinomura T, Takano M, Shimamoto K	Suppression of the floral activator Hd3a is the principal cause of the night break effect in rice.	Plant Cell	17(12)	3326-36	2005	PHYA,CAB1R,GI,FTL12,FTL6,HD3A,SE1,PHYB,FTL5,FTL1,PHYC,FTL4,RFT1	phyA, PHYA* (phyA), PHYA*, Phya, PHY18, phy 18, OsPHYA ,cab1R, LHCP, CAB, OsLhcb1, Lhcb1, Cab1,OsGI, Gi, Os-GI,OsFTL12, FT-L11,FT-L 6, OsFTL6, FT-L6,Hd3a, FT, qHD3(t)*, FT-L 2, OsFTL2, FT-L2, FTL2,Se1(Lm,Lf,Rs,Fl), se(t), Hd1, HD1, Fl, Lm, Se1, K, Rs, Lf, Se-1, Hd1(t), qHD1(t), OsA, OsBBX18, Hd1/OsA, OsCCT21,phyB, PHYB1, OsPHYB,FT-L 5, OsFTL5, FT-L5,FTL, FT-L1, OsFTL1, FTL1,OsPHYC, OsPHYCa, OsPHY…	16272430
43	Takano M, Inagaki N, Xie X, Yuzurihara N, Hihara F, Ishizuka T, Yano M, Nishimura M, Miyao A, Hirochika H, Shinomura T	Distinct and cooperative functions of phytochromes a, B, and C in the control of deetiolation and flowering in rice.	Plant Cell	17(12)	3311-3325	2005	PHYB,PHYC,PHYA	phyB, PHYB1, OsPHYB,OsPHYC, OsPHYCa, OsPHYCb,phyA, PHYA* (phyA), PHYA*, Phya, PHY18, phy 18, OsPHYA	16278346
44	Inukai Y, Sakamoto T, Ueguchi-Tanaka M, Shibata Y, Gomi K, Umemura I, Hasegawa Y, Ashikari M, Kitano H, Matsuoka M	Crown rootless1, which is essential for crown root formation in rice, is a target of an AUXIN RESPONSE FACTOR in auxin signaling.	Plant Cell	17(5)	1387-1396	2005	RA2,CRL1L1,CRL1L2,IAA3,CRL1L3,CRL1,ARF1,IAA4	ra2, Osra2, OsCrll4, CRL1L4,OsCrll1,OsCrll2,OsIAA3,OsCrll3, OsIG1,crl1, crl1*, ARL1, ARL1/CRL1,OsARF1, arf1, OsARF23, ARF23,OsIAA4	15829602
45	Asano T, Tanaka N, Yang G, Hayashi N, Komatsu S	Genome-wide identification of the rice calcium-dependent protein kinase and its closely related kinase gene families: comprehensive analysis of the CDPKs gene family in rice.	Plant Cell Physiol	46(2)	356-66	2005	CDPK18,CDPK24,CDPK20,CDPK16,CDPK8,CRK2,CRK3,CRK4,CRK5,_,_,CDPK27,CDPK17,CDPK14,CDPK5,CDPK13,CDPK10,CDPK11,CDPK12,CRK1,CDPK7,CDPK2,CDPK9,SPK,DMI3,CDPK22,CDPK25,CDPK28,CDPK6,CDPK3,CDPK19,CDPK21,CDPK31,CDPK30,CDPK1,CDPK15,CDPK4,CDPK26,CDPK29	OsCDPK18, OsCPK18, CDPK5, OsCDPK5, CPK18,OsCDPK24, OsCPK24, OsCDPK14,OsCDPK20, OsCPK20,OsCDPK16, OsCPK16,OsCDPK8, OsCPK8,OsCRK2,OsCRK3,OsCRK4,OsCRK5,OsPEPRK1,OsPEPRK2,OsCDPK27, OsCPK27,OsCDPK17, OsCPK17,OsCDPK14, OsCPK14,OsCDPK5, OsCPK5,OsCDPK13, OsCPK13, OsCDPK7, OsCPK13-1, OsCPK13-2,OsCDPK10, OsCPK10,OsCDPK11, OsCPK11,OsCDPK12, OsCPK12,OsCRK1, OsCBK, CBK,OsCDPK7, OsCPK7, CDPK1, OsCDPK11, CDPK12…	15695435
46	Ishikawa S, Maekawa M, Arite T, Onishi K, Takamure I, Kyozuka J	Suppression of tiller bud activity in tillering dwarf mutants of rice.	Plant Cell Physiol	46(1)	79-86	2005	D14,D17,D10,D27,D3	d14(d10), dwf13, d10, d14, D88, HTD2, OsD14, qPPB3, D88/D14,d17(t), dwf14, d17, htd1, OsCCD7, CCD7, D17/HTD1, HTD1, OsD17,d10(d15,d16), d16, d15, dwf9, d10, OsCCD8b, OsCCD8, CCD8, OsD10,d27(d t), dt, dwf23, d27, OsD27,d3, dwf3, D3/OsMAX2, Os_F0760, SOL1, OsORE9	15659436
47	Sazuka T, Aichi I, Kawai T, Matsuo N, Kitano H, Matsuoka M	The rice mutant dwarf bamboo shoot 1: a Leaky mutant of the NACK-type kinesin-like gene can initiate organ primordia but not organ development.	Plant Cell Physiol	46(12)	1934-1943	2005	DBS1	dbs1	16183700
48	Abiko T, Obara M, Ushioda A, Hayakawa T, Hodges M, Yamaya T	Localization of NAD-isocitrate dehydrogenase and glutamate dehydrogenase in rice roots: candidates for providing carbon skeletons to NADH-glutamate synthase.	Plant Cell Physiol	46(10)	1724-1734	2005	GDH3,GDH2,IDHA,IDHC,GDH1	OsGDH3,OsGDH2,OsIDHa,OsIDHc;2,OsGDH1	16120687
49	Shimizu H, Sato K, Berberich T, Miyazaki A, Ozaki R, Imai R, Kusano T	LIP19, a basic region leucine zipper protein, is a Fos-like molecular switch in the cold signaling of rice plants.	Plant Cell Physiol	46(10)	1623-1634	2005	LIP19,OBF1	Lip19, lip19, OsbZIP38,OsOBF1, OsbZIP87	16051676
50	Sakurai J, Ishikawa F, Yamaguchi T, Uemura M, Maeshima M	Identification of 33 rice aquaporin genes and analysis of their expression and function	Plant Cell Physiol	46(9)	1568-77	2005	NIP1;1,LSI6,PIP1;2,SIP1;2,LSI1,NIP4;1,SIP1;1,PIP2;5,PIP2A,PIP2;6,PIP2;7,PIP2;8,PIP2;4,NIP3;2,NIP3;3,PIP2;3,NIP1;2,NIP1;3,PIP2;2,PIP1;3,PIP1A,NIP3;1,AM25	OsNIP1;1, NIP1-1, rMIP1, MIP1,Lsi6, OsNIP2;2, NIP2-2, OsLsi6,OsPIP1;2, PIP1-2, OsPIP1-2,OsSIP1;2, OsSTA98,lsi1, NIP2-1, OsNIP2;1, NIP2;1, OsLsi1, lsi(t),OsNIP4;1, NIP4-1,OsSIP1;1, SIP1-1,OsPIP2;5, PIP2-5,OsPIP2a, PIP2-1, PIP2a, PIP2.1, OsPIP2;1, OsPIP2-1,OsPIP2;6, PIP2-6, OsPIP2-5,OsPIP2;7, PIP2.7, PIP2-7, OsPIP2-6,OsPIP2;8, PIP2.8, PIP2-8, OsPIP2-7,OsPIP2;4, PIP2.4, PIP2-4, OsPIP2-4,OsNIP3;2, NI…	16033806
51	Moritoh S, Miki D, Akiyama M, Kawahara M, Izawa T, Maki H, Shimamoto K	RNAi-mediated silencing of OsGEN-L (OsGEN-like), a new member of the RAD2/XPG nuclease family, causes male sterility by defect of microspore development in rice.	Plant Cell Physiol	46(5)	699-715	2005	RAD	rad,rad*, OsRAD, GEN1, OsGEN-L	15792960
52	Kurata N, Miyoshi K, Nonomura K, Yamazaki Y, Ito Y	Rice mutants and genes related to organ development, morphogenesis and physiological traits	Plant Cell Physiol	46(1)	48-62	2005	S5,S10,S12,S11,S13,S14,S16,S15,S17,S18,S20,S19,S2,S21,S22,S23,S25,S26,S28,S27,S4,S7,S8,S3,S9,S1,S24,S6	S5-3, S5-4,,S12(t),S11(t),,S14(t),,S15(S10), S10,S17(t)*,S18*, Hst39,S20*, Hst43,,,S21*, Hst44,S22(t),S23(t),S25(t), S25(t)*,S26(t), S26(t)*,S28(t),S27(t), S27(t)*,,S7,,,,,S24(t), S24(t)*, Sb, F5-Du,	15659430
53	Mase K, Sato K, Nakano Y, Nishikubo N, Tsuboi Y, Zhou J, Kitano H, Katayama Y	The ectopic expression of phenylalanine ammonia lyase with ectopic accumulation of polysaccharide-linked hydroxycinnamoyl esters in internode parenchyma of rice mutant Fukei 71.	Plant Cell Rep	24(8)	487-93	2005	GLN1;1,PAL1,D12	OsGLN1;1, GS1, RGS28, OsGS1;1, GS1;1, OsGS, GS1, GLN1-1,OsPAL, Pal1*, Pal1, PAL, Pal_1, PalI, PAL2, OsPAL01, PAL01, OSPAL, CP-1, GP-1, OsPAL1,d12(d50), dwf11, d50, d12, d32, F71, DMT9	15838683
54	Hidema J, Teranishi M, Iwamatsu Y, Hirouchi T, Ueda T, Sato T, Burr B, Sutherland BM, Yamamoto K, Kumagai T	Spontaneously occurring mutations in the cyclobutane pyrimidine dimer photolyase gene cause different sensitivities to ultraviolet-B in rice.	Plant J	43(1)	57-67	2005	CPD	CPD	15960616
55	Kang HG, Park S, Matsuoka M, An G	White-core endosperm floury endosperm-4 in rice is generated by knockout mutations in the C-type pyruvate orthophosphate dikinase gene (OsPPDKB).	Plant J	42(6)	901-911	2005	FLO1,FLO4	flo1, flo1-1, o,flo4, flo4-2, flo4-3, ppdk, OsPPDK, PPDK1, CPDK1, PPDKB, OsPPDKB, cyOsPPDKB, OsPBDK, PBDK, osppdkb	15941402
56	Tabuchi M, Sugiyama K, Ishiyama K, Inoue E, Sato T, Takahashi H, Yamaya, T	Severe reduction in growth rate and grain filling of rice mutants lacking OsGS1;1, a cytosolic glutamine synthetase1;1.	Plant J	42(5)	641-651	2005	GLN1;1,_,GLN1;2	OsGLN1;1, GS1, RGS28, OsGS1;1, GS1;1, OsGS, GS1, GLN1-1,OsGLN1;3, GLN1;3, OsGS1;3, GS1;3,OsGLN1;2, GSr, RGS8, OsGS1;2, GS1;2, GS1	15918879
57	Kobayashi Y, Murata M, Minami H, Yamamoto S, Kagaya Y, Hobo T, Yamamoto A, Hattori T	Abscisic acid-activated SNRK2 protein kinases function in the gene-regulation pathway of ABA signal transduction by phosphorylating ABA response element-binding factors.	Plant J	44(6)	939-49	2005	SAPK9,SAPK10,SAPK8,TRAB1	OsSAPK9,OsSAPK10,OsSAPK8,OsbZIP66, OsABF5, Osbzip66	16359387
58	Itoh H, Shimada A, Ueguchi-Tanaka M, Kamiya N, Hasegawa Y, Ashikari M, Matsuoka M	Overexpression of a GRAS protein lacking the DELLA domain confers altered gibberellin responses in rice.	Plant J	44(4)	669-79	2005	SLR1,SLRL2,SLRL1	slr1-1, slr1, slr, GAI, OsGAI, OsSLR1, Os SLR1, OsRGA1,OsSLRL2,OsSLRL1, OsGAI, OsSLRL	16262715
59	Kawabe A, Matsunaga S, Nakagawa K, Kurihara D, Yoneda A, Hasezawa S, Uchiyama S, Fukui K	Characterization of plant aurora kinases during mitosis.	Plant Mol Biol	58(1)	42382	2005	_,_	OsAUR1, AUR1,OsAUR2, AUR2	16028112
60	Nakamura Y, Francisco P, Hosaka Y, Sato A, Sawada T, Kubo, Fujita N	Essential amino acids of starch synthase IIa differentiate amylopectin structure and starch quality between japonica and indica rice varieties.	Plant Mol Biol	58(2)	213-227	2005	ALK	alk, SSII-3, OsSSIIa, OsSSII-3, SSIIa, SSS2A, OsSSIIaChr6	16027975
61	Agrawal GK, Abe K, Yamazaki M, Miyao A, Hirochika H	Conservation of the E-function for floral organ identity in rice revealed by the analysis of tissue culture-induced loss-of-function mutants of the OsMADS1 gene.	Plant Mol Biol	59(1)	125-135	2005	MADS5,LHS1	OsMADS5, FDRMADS2,OsMADS1, LHS, lhs1, lhs, lhs2, op, nsr, MADS1, LHS1/OsMADS1, Lhs1, AFO	16217607
62	Komorisono M, Ueguchi-Tanaka M, Aichi I, Hasegawa Y, Ashikari M, Kitano H, Matsuoka M, Sazuka T	Analysis of the rice mutant dwarf and gladius leaf 1. Aberrant katanin-mediated microtubule organization causes up-regulation of gibberellin biosynthetic genes independently of gibberellin signaling.	Plant Physiol	138(4)	1982-1993	2005	DGL1	dgl1, dgl1-1, dgl1-2, dgl1-3	16040652
63	Hirose N, Makita N, Yamaya, Sakakibara H	Functional characterization and expression analysis of a gene, OsENT2, encoding an equilibrative nucleoside transporter in rice suggest a function in cytokinin transport.	Plant Physiol	138(1)	196-206	2005	ENT1,ENT4,ENT2,ENT3	OsENT1,OsENT4,OsENT2,OsENT3	15849298
64	Kubo A, Rahman S, Utsumi Y, Li Z, Mukai Y, Yamamoto M, Ugaki M, Harada K, Satoh H, Konik-Rose C, Morell M, Nakamura Y	Complementation of sugary-1 phenotype in rice endosperm with the wheat isoamylase1 gene supports a direct role for isoamylase1 in amylopectin biosynthesis.	Plant Physiol	137(1)	43-56	2005	ISA1,ISA2,ISA3	OsISA1, ISA, OsISA,OsISA2,OsISA3	15618430
65	Miki D, Itoh R, Shimamoto K	RNA silencing of single and multiple members in a gene family of rice.	Plant Physiol	138(4)	1903-1913	2005	RAC3,RAC4,RAC6,RAC1,RAC2,PDA,RAC7,RAC5	OsRac3,OsRAC4, OsRac4, ROP4, OsRop4,OsRacB, OsRac6,OsRAC1, OsRac1, Os Rac1, Rac1,OsRAC2, OsRac2,PDS1, PDS, OsPDS, Pds,OSRAC7, OsRac7, ROP5, OsRop5,Osrac5, OsRac5, RACD, OsRacD, OsRACD	16172097
66	Tsukamoto S, Morita S, Hirano E, Yokoi H, Masumura T, Tanaka K	A novel cis-element that is responsive to oxidative stress regulates three antioxidant defense genes in rice.	Plant Physiol	137(1)	317-327	2005	TRXH,GRX,SODCC1	trxh, Trx-H, OsTRXh1, OsTrxh1, Os1, OsTrx23, RPP13-1,grx, OsGRX, OsGRX14, OsGrx9, OsGrxC2;2,sodCc1, SODCC.1, sodA, RSODA, OsSOD1, OsCSD2, OsSodA, SodCc2, OsSODA1	15618434
67	Kanegae H, Miyoshi K, Hirose T, Tsuchimoto S, Mori M, Nagato Y, Takano M	Expressions of rice sucrose non-fermenting-1 related protein kinase 1 genes are differently regulated during the caryopsis development.	Plant Physiol Biochem	43(7)	669-679	2005	OSK3,OSK4,OSK1	osk3, OsATG1b, ATG1B, OSK5, osk5, OSK35, SnRK1b,osk4, OsATG1c, ATG1C, SnRK1B, snrk1b, SnRK1B/OSK24, OSK24,osk1, SnRK1A, OsSnRK1A, SnRK1A/OSK1, SnRK1a	16087344
68	Qi YH, Yamauchi Y, Ling JQ, Kawano N, Li D, Tanaka K	The submergence-induced gene OsCTP in rice (Oryza sativa L.) is similar to Escherichia coli cation transport protein ChaC.	Plant Sci	168(1)	15-22	2005	_	OsARP, OsCTP
69	Kinae, T, Hong, S-K, Nagato, Y	APICAL DISPLACEMENT 1 gene regulates apical-basal pattern formation in rice embryo.	Plant Sci	168(5)	1345-1351	2005	APD1	apd1, apd1*
70	Qi Y, Kawano N, Yamauchi Y, Ling J, Li D, Tanaka K	Identification and cloning of a submergence-induced gene OsGGT (glycogenin glucosyltransferase) from rice (Oryza sativa L.) by suppression subtractive hybridization.	Planta	221(3)	437-445	2005	_	OsGGT	15645304
71	Kasai K, Kanno T, Akita M, Ikejiri-Kanno Y, Wakasa K, Tozawa Y	Identification of three shikimate kinase genes in rice: characterization of their differential expression during panicle development and of the enzymatic activities of the encoded proteins.	Planta	222(3)	438-447	2005	_,_,_	OsSK2,OsSK1,OsSK3, SK3	15891897
72	Nishimura A, Ashikari M, Lin S, Takashi T, Angeles ER, Yamamoto T, Matsuoka M	Isolation of a rice regeneration quantitative trait loci gene and its application to transformation systems.	Proc Natl Acad Sci USA	102(33)	11940-11944	2005	PSR1	PSR1, NiR, OsNiR	16091467
73	Hayashi M, Takahashi H, Tamura K, Huang J, Yu LH, Kawai-Yamada M, Tezuka T, Uchimiya H	Enhanced dihydroflavonol-4-reductase activity and NAD homeostasis leading to cell death tolerance in transgenic rice.	Proc Natl Acad Sci USA	102(19)	7020-7025	2005	YK1	YK1	15863611
74	Komatsu S, Abbasi F, Kobori E, Fujisawa Y, Kato H, Iwasaki Y	Proteomic analysis of rice embryo: an approach for investigating Galpha protein-regulated proteins.	Proteomics	5(15)	3932-41	2005	REG2	REG-2	16152656
75	Hattori Y, Ashikari M, Kitano H, Matsuoka M	Detection QTLs for deepwater rice ability.	RGN	22	71-72	2005	-	qTIL-4, qTIL-7, qTIL-12, qNEI-12
76	Yoshimura A, Nagato Y	Report of the Committee on Gene Symbolization, Nomenclature and Linkage Groups.	RGN	22	42529	2005	APD1,DBS1,OVC,EF1,PLA2,CRL1	apd1, apd1*,dbs1,Ovc, Ovc(t),Ef1 (Ef2), Ef2, Ef1, Ehd1, Eh1(t)*, EF1, ef1, qEHD-10-1(t) (qEhd1), OsRR30, OsRR22 ,pla2, pla2(pla2-1, pla2-2), plt2, LHD2,crl1, crl1*, ARL1, ARL1/CRL1
77	Hibara K, Nagato Y	Petunia NO APICAL MERISTEM ortholog, OsNAM, is expressed in the embryonic SAM and organ boundary in rice.	RGN	22	83-85	2005	CUC3,NAM	OsCUC3, ONAC107, NAC107,OsNAM, OMTN5, ONAC092, ONAC92, NAC92, CUC2, OsNAM/CUC2
78	Kurosita H, Itoh JI, Nagato Y	FLATTENED SHOOT MERISTEM is required for shoot meristem maintenance in rice.	RGN	22	52-53	2005	FSM	fsm
79	Kawakatsu T, Nagato Y	PLASTOCHRON3 gene regulates leaf initiation rate and terminstion of vegetative phase.	RGN	22	36-38	2005	GO	go, go1, pla3, PLA3, PLA3/GO
80	Fukuoka S, Newingham M, Ishtiaq M, Nagamine T, Kawase M, Okuno K	Identification and mapping of two new loci for hybrid breakdown in cultivated rice.	RGN	22	29-31	2005	HWG2,HWG1	hwg2(t),hwg1(t)
81	Horigome A, Ikeda K, Ito M, Yamaguchi Y, Nagato Y	OPEN BEAK gene regulates floral morphogenesis in rice.	RGN	22	39-41	2005	SL1	sl1(t), sl1, stl1, opb, OPB1, ps, PS, OPB
82	E Yamamoto, M Ashikari, T Suzuka, A Miyao, H Hirochika, H Kitano and M Matsuoka	Characterization and mapping of tillering dwarf rice 1, tdr1.	RGN	22	42-44	2005	TDR1	tdr1
83	Y Hasegawa, E Yamamoto, M Ashikari, T Sazuka, A Miyao, H Hirochika, H Kitano and M Matsuoka	Characterization and mapping of tillering dwarf rice 2, tdr2.	RGN	22	48-49	2005	TDR2	tdr2
84	Hattori Y, Kaneko M, Ashikari M, Matsuoka M, Hattori K	Mapping of the TEMPERATURE SENSITIVE gene, TS.	RGN	22	68-70	2005	TS
85	Abe M, Itoh J, Nagato Y	wavy leaf 1 causes depressed growth of above- and under-ground organs in rice.	RGN	22	50-51	2005	WAF1	waf1, waf1-1, waf1-2, HEN1
86	Ashikar M, Sakakibara H, Lin S, Yamamoto T, Takashi T, Nishimura A, Angeles ER, Qian Q, Kitano H, Matsuoka M	Cytokinin oxidase regulates rice grain production.	Science	309(5735)	741-745	2005	CKX10,GN1A,CKX1,CKX8,CKX3,CKX4,CKX11,CKX7,CKX6,CKX9,CKX5,GN1B,GN2,GN3,GN4,GN5,PH4,PH3,PH2,PH1	OsCKX10,Gn1a, OsCKX2, CKX2, ckx2, Gn1a/OsCKX2, Os CKX2, CKX2/Gn1a,OsCKX1,OsCKX8,OsCKX3, ckx3,OsCKX4, ckx4, OsSCRM, OsSCRM2, SCRM, SCRM2,OsCKX11,OsCKX7,OsCKX6,OsCKX9,OsCKX5, ckx5,Gn1b,Gn2,Gn3,Gn4,Gn5,Ph4,Ph3,Ph2,Ph1	15976269
87	Yoshida K, Miyashita N	Nucleotide polymorphism in the Adh2 region of the wild rice Oryza rufipogon.	Theor Appl Genet	111(6)	1215-1228	2005	ADH2,ADH1	Adh2*, Adh2,Adh1, Adh1/2, adh1/adh2	16133310
88	Kubo T, Yoshimura A	Epistasis underlying female sterility detected in hybrid breakdown in a Japonica-Indica cross of rice (Oryza sativa L.).	Theor Appl Genet	110 (2)	346-355	2005	HSA2,HSA1B,HSA1A,HSA3	hsa2(t)*, hsa2(t), hst50,hsa1(t), s(t), hst49,hsa1(t), s(t), hst49,hsa3(t)	15549230
89	Fujino K, Sekiguchi H	Mapping of QTLs conferring extremely early heading in rice (Oryza sativa L.).	Theor Appl Genet	111(2)	393-398	2005	qDTH-7-1,qDTH-7-2	qDTH-7-1,qDTH-7-1(t)(dth7.1),qDTH-7-2,qDTH-7-2(t)(dth7.1)	15940510
90	Nakagawa, H, J Yamagishi, N Miyamoto, M Motoyama, M Yano and K Nemoto	Flowering response of rice to photoperiod and temperature: a QTL analysis using a phenological model.	Theor Appl Genet	110 (4)	778-786	2005	qHD8(t),HD2,SE1,HD6	Hd8(t),Hd2(t), Hd2, qHD2(t),Se1(Lm,Lf,Rs,Fl), se(t), Hd1, HD1, Fl, Lm, Se1, K, Rs, Lf, Se-1, Hd1(t), qHD1(t), OsA, OsBBX18, Hd1/OsA, OsCCT21,Hd6(t)*, OSCKA2, OsCKA2	15723276
91	Fujii S, Toriyama K	Molecular mapping of the fertility restorer gene for ms-CW-type cytoplasmic male sterility of rice.	Theor Appl Genet	111(4)	696-701	2005	RMS	RFcw, RFCW, Rfcw、Rf17	15947907
92	Xu JH, Kurata N, Akimoto M, Ohtsubo H, Ohtsubo E	Identification and characterization of Australian wild rice strains of Oryza meridionalis and Oryza rufipogon by SINE insertion polymorphism	Genes Genet Syst	80(2)	129-134	2005	_,_	p-SINE1-r461,p-SINE1-r502	16172525
93	Xu JH, Osawa I, Tsuchimoto S, Ohtsubo E, Ohtsubo H	Two new SINE elements, p-SINE2 and p-SINE3, from rice.	Genes Genet Syst	80(3)	161-171	2005	_,_,_,_,_,_,_,_,_,_,_,_,_,_,_,_,_,_,_,_,_,_,_,_,_,_,_,_,_,_,_,_,_,_,_,_,_,_,_,_,_,_	p-SINE2-r24,p-SINE2-r2001,p-SINE2-r2002,p-SINE2-r2003,p-SINE2-r2004,p-SINE2-r2005,p-SINE2-r2006,p-SINE2-r2007,p-SINE2-r2009,p-SINE2-r2010,p-SINE2-r2012,p-SINE2-r2013,p-SINE2-r2014,p-SINE2-r2015,p-SINE2-r2016,p-SINE2-r2017,p-SINE2-r2018,p-SINE3-r3001,p-SINE3-r3002,p-SINE3-r3003,p-SINE3-r3004,p-SINE3-r3005,p-SINE3-r3006,p-SINE3-r3007,p-SINE3-r3008,p-SINE3-r3009,p-SINE3-r3010,p-SINE3-r3011,p-SINE3-r…	16172529
94	Ishimaru Y, Suzuki M, Kobayashi T, Takahashi M, Nakanishi H, Mori S, Nishizawa NK	OsZIP4, a novel zinc-regulated zinc transporter in rice.	J Exp Bot	56(422)	3207-14	2005	ZIP1,ZIP3,ZIP6,ZIP4,ZIP5,ZIP7	OsZIP1,OsZIP3,OsZIP6,OsZIP4,OsZIP5, OsZIP8, ZIP8, OsZIP9,OsZIP7	16263903
95	Tosa Y, Osue J, Eto Y, Oh HS, Nakayashiki H, Mayama S, Leong SA	Evolution of an avirulence gene, AVR1-CO39, concomitant with the evolution and differentiation of Magnaporthe oryzae.	Mol Plant Microbe Interact	18(11)	1148-60	2005	PICO39	PiCO39(t), Pi-CO39, Pi-CO39(t), pi-CO39(t)	16353550
96	Su CC , Wan J , Zhai HQ, Wang CM , Sun LH , Yasui H, Yoshimura A	A new locus for resistance to brown planthopper identified in the indica rice variety DV85.	Plant Breeding	124	93-95	2005	qBPH11	Qbph11
97	Hong Z, Ueguchi-Tanaka M, Fujioka S, Takatsuto S, Yoshida S, Hasegawa Y, Ashikari M, Kitano H, Matsuoka M	The rice brassinosteroid-deficient dwarf2 mutant, defective in the rice homolog of Arabidopsis DIMINUTO/DWARF1, is rescued by the endogenously accumulated alternative bioactive brassinosteroid, dolichosterone.	Plant Cell	17(8)	2243-2254	2005	BRD2	brd2, OsBRD2, Dim/dwf1, Dim, dwf1	15994910
98	Lee S, Kim JH, Yoo ES, Lee CH, Hirochika H, An G	Differential regulation of chlorophyll a oxygenase genes in rice.	Plant Mol Biol	57(6)	805-818	2005	CAO2,CAO1	OsCAO, (cao-1, cao-2, cao-3, cao-4, cao-5),OsCAO, (cao-1, cao-2, cao-3, cao-4, cao-5)	15952067
99	Pramanik MH, Imai R	Functional identification of a trehalose 6-phosphate phosphatase gene that is involved in transient induction of trehalose biosynthesis during chilling stress in rice.	Plant Mol Biol	58(6)	751-762	2005	TPP4,TPP3,TPP5,TPP6,TPP8,TPP9,TPP7,TPP1	OsTPP4,OsTPP3,OsTPP5,OsTPP6,OsTPP8,OsTPP9,OsTPP7,OsTPP1, OsTPS	16240171
100	Lieberherr D, Thao NP, Nakashima A, Umemura K, Kawasaki T, Shimamoto K	A sphingolipid elicitor-inducible mitogen-activated protein kinase is regulated by the small GTPase OsRac1 and heterotrimeric G-protein in rice.	Plant Physiol	138(3)	1644-1652	2005	MAPK6,MAPK5A,RAC1	OsMAPK6, OsMPK6, OsSIPK, SIPK, OsMAPK1, MAPK1, MPK1, OsMPK1, MPK6,OsMAPK5a,OsRAC1, OsRac1, Os Rac1, Rac1	15951489
101	Abdelkhalik AF, Shishido R, Nomura K, Ikehashi H	QTL-based analysis of leaf senescence in an indica/japonica hybrid in rice (Oryza sativa L.).	Theor Appl Genet	110 (7)	1226-1235	2005	qCCFJ-4-1(t) (qCCFJ-4),qCCFJ-9-1(t),qCCFJ-9-2(t),qCCAI-9-1(t) (qCCAI-9),qCCAJ-9-1(t) (qCCAJ-9),qRCRJ-6-1(t) (qRCRJ-6),qLDLJ-6-1(t),qLDLI-6-3(t),qLDLI-2-1(t) (qLDLI-2),qLDLJ-6-2(t)	qCCFJ-4-1(t) (qCCFJ-4),qCCFJ-9-1(t),qCCFJ-9-2(t),qCCAI-9-1(t) (qCCAI-9),qCCAJ-9-1(t) (qCCAJ-9),qRCRJ-6-1(t) (qRCRJ-6),qLDLJ-6-1(t),qLDLI-6-3(t),qLDLI-2-1(t) (qLDLI-2),qLDLJ-6-2(t)	15765224
102	Yamaguchi-Shinozaki K, Shinozaki K	Transcriptional regulatory networks in cellular responses and tolerance to dehydration and cold stresses.	Annu Rev Plant Biol	57	781-803	2006	DREB1D,DREB2A,DREB1C,DREB1A,DREB1B,TRAB1	OsDREB1D, CBF4, ERF116, OsERF#116, OsERF116, AP2/EREBP#054, AP2/EREBP54, OsCbf1, OsCBF1,OsDREB2A, ERF40, OsERF#040, OsERF040, OsERF40, AP2/EREBP#167, AP2/EREBP167,OsDREB1C, CBF1, ERF26, OsERF026, OsERF#026, OsERF26, AP2/EREBP#098, AP2/EREBP98,OsDREB1A, Os DREB1A, CBF3, OsCBF3, OsDREB1A/OsCBF3, ERF24, OsERF24, OsERF024, OsERF#024, AP2/EREBP#114, AP2/EREBP114, OsDREBL,OsDREB1B, ERF31, OsERF031, OsE…	16669782
103	Saotome A, Kimura S, Mori Y, Uchiyama Y, Morohashi K, Sakaguchi K	Characterization of four RecQ homologues from rice (Oryza sativa L. cv. Nipponbare).	Biochem Biophys Res Commun	345(4)	1283-1291	2006	-,-	OsRecQ1,OsRecQ2	16730655
104	Washio K, Morikawa M	Common mechanisms regulating expression of rice aleurone genes that contribute to the primary response for gibberellin.	Biochim Biophys Acta	1759(10)	478-90	2006	RPBF,GAMYB	OsDof3, OsDOF3, OsEnS-34, OsDof10, Dof10, OsDof-10, OsDOF1, DOF1, DOF3,OsGAMYB, GAM1, OsGAMyb, Os-MYBGA, Os GAMYB	17052766
105	Yamasaki T, Deguchi M, Fujimoto T, Masumura T, Uno T, Kanamaru K, Yamagata H	Rice bifunctional alpha-amylase/subtilisin inhibitor: Cloning and characterization of the recombinant inhibitor expressed in Escherichia coli	Biosci Biotechnol Biochem	70(5)	1200-1209	2006	_	RASI, OsEnS-69	16717423
106	Kitanaga Y, Jian C, Hasegawa M, Yazaki J, Kishimoto N, Kikuchi S, Nakamura H, Ichikawa H, Asami T, Yoshida S, Yamaguchi I, Suzuki Y	Sequential regulation of gibberellin, brassinosteroid, and jasmonic acid biosynthesis occurs in rice coleoptiles to control the transcript levels of anti-microbial thionin genes.	Biosci Biotechnol Biochem	70(10)	186519	2006	_,_,_,_,_,_,_,_,_,_,_,_	OsTHI1, THI1, Osthi2, thi2,Osthi10, thi10,Osthi12, thi12,OsTHI5, THI5, Osthi5,Osthi11, thi11,Osthi9, thi9,Osthi8, thi8,Osthi4, thi4,Osthi7, thi7,OsWD40-75, Osthi6, thi6,OsTHI3, THI3, Osthi1, thi1,OsTHI2, THI2, Osthi3, thi3	17031029
107	Yamaguchi T, Hayashi T, Nakayama K, Koike S	Expression analysis of genes for callose synthases and Rho-type small GTP-binding proteins that are related to callose synthesis in rice anther.	Biosci Biotechnol Biochem	70	639-45	2006	GSL1,GSL3,GSL2,GSL4,GSL5,GSL7,GSL6,GSL8,GSL9,GSLm,GSL10,RAC1	OsGSL1,OsGSL3,OsGSL2,OsGSL4,OsGSL5,OsGSL7,OsGSL6,OsGSL8,OsGSL9,OsGSLm,OsGSL10,OsRAC1, OsRac1, Os Rac1, Rac1	16556979
108	Kanno Y, Otomo K, Kenmoku H, Mitsuhashi W, Yamane H, Oikawa H, Toshima H, Matsuoka M, Sassa T, Toyomasu T	Characterization of a rice gene family encoding type-a diterpene cyclases.	Biosci Biotechnol Biochem	70(7)	1702-1710	2006	KS3,KS8,KS7,CPS2,KS5,KS6,KSL10,KSL11,KS4,CPS4,CPS1,KS1	OsKS3, OSKS3, KS3, KSL3, OsKSL3, OsKS2, KS2, OsTPS25,OsKS8, KS8, KSL8, OsKSL8, DTC2, OsDTC2, OsDTC2/OsKS8, OsTPS32,OsKS7, KS7, KSL7, OsKSL7, DTC1, OsDTC1, OsKS3, OsDTC1/OsKS7, OsTPS6,OsCPS2, cps2, OsCPS2ent, CYC2, OsCyc2, OsCYC2, OsCPSL1, cpsl1, OsCyc2/OsCPS2, OsTPS7,OsKS5, KS5, KSL5, OsKSL5, KSL5i, OsKSL5i, KSL5j, OsKSL5j, KS6, OsKS6, OsTPS8,OsKS6, KS6, KSL6, OsKSL6, KS5, OsKS5, OsTPS9,OsKSL10, …	16861806
109	Kondou H, Ooka H, Yamada H, Satoh K, Kikuchi S, Takahara Y, Yamamoto K	Microarray analysis of gene expression at initial stages of rice seed development.	Breeding Sci	56(3)	235-242	2006	ENL	enl
110	Araki R, Hasegawa H	Expression of rice (Oryza sativa L.) genes involved in high-affinity nitrate transport during the period of nitrate induction.	Breeding Sci	56(3)	295-302	2006	NRT2.3,NRT2.4,NRT2.2,NAR2.2,NRT2.1,NAR2.1	OsNRT2.3, OsNRT2;1, OsNRT2.3a, OsNRT2.3b, OsNRT2;3a, OsNRT2.5 ,OsNRT2.4,OsNRT2.2, OsNRT2.1,OsNAR2.2, OsNRT3.1B,OsNRT2.1, OsNRT2.2,OsNAR2.1, OsNRT3.1A
111	Takehisa H, Ueda T, Fukuta Y, Obara M, Abe T, Yano M, Yamaya T, Kameya T, Higashitani A, Sato T	Epistatic interaction of QTLs controlling leaf bronzing in rice (Oryza sativa L.) grown in a saline paddy field.	Breeding Sci	56(3)	287-293	2006	qLb-3, qLb-11	qLb-3, qLb-11
112	Saika H, Matsumura H, Takano T, Tsutsumi N, Nakazono M	A point mutation of Adh1 gene is involved in the repression of coleoptile elongation under submergence in rice.	Breeding Sci	56(1)	69-74	2006	RAD	rad,rad*, OsRAD, GEN1, OsGEN-L
113	Sunohara H, Miura K, Wu X, Saeda T, Mizuno S, Ashikari M, Matsuoka M, Kitano H	Effects of Ssil gene controlling dm-type internode elongation pattern on lodging resistance and panicle characters in rice.	Breeding Sci	56(3)	261-268	2006	SSI1	Ssi1, Ssi1(Dm1)*, Dm1, Ssi1
114	Ishibashi T, Isogai M, Kiyohara H, Hosaka M, Chiku H, Koga A, Yamamoto T, Uchiyama Y, Mori Y, Hashimoto J, Ausio J, Kimura S, Sakaguchi K	Higher plant RecA-like protein is homologous to RadA.	DNA Repair	5(1)	80-88	2006	RADA	OsRADA, OsRadA, OsLonP2, LONP2	16140596
115	Iwamoto M, Higo K	Accumulation of sense-antisense transcripts of the rice catalase gene CatB under dark conditions requires signals from shoots.	Gene	377()	186-94	2006	CATB	CatB, CAT-B, OsCatB, OsCATB, OsCAT1B, CAT1B	16753273
116	Ito Y, Kurata N	Identification and characterization of cytokinin-signalling gene families in rice.	Gene	382	57-65	2006	RR7,RR12,RR25,RR22,RR23,RR8,HK4,RR24,RR9,CRL4,HK2,RR21,HK5,RR26,AHP1,HK6,AHP2,RR13,RR5,RR11,RR6,RR2,RR3,RR10,RR1,RR4,EF1,HK3	rr7, OsRR7, Rra5, OsRRA5,OsRR12, Rra11, OsRR8, OsRRA11,OsRR25, Rrb3, Orr5, OsRR21, OsRRB3,OsRR22, Rrb4, Orr2, OsRR20, OsRRB4,OsRR23, Rrb5, Orr3, OsRR18, OsRRB5,rr8, OsRR8, Rra13, OsRR15, OsRRA13,OHK4, HK, OsHK4, Crl1b, Ohk4,OsRR24, Rrb2, Orr4, OsRR17, OsRRB2,OsRR9, Rra1, OsRRA1,CHARK, S/T kinase, OsCRL4, OsHKL1, OsCDP,OHK1, HK, OsHK2, Ohk1,OsRR21, Rrb1, Orr1, OsRR19, OsRRB1, ORR1,OHK3, HK, OsHK5,…	16919402
117	Furukawa T, Sakaguchi N, Shimada H	Two OsGASR genes, rice GAST homologue genes that are abundant in proliferating tissues, show different expression patterns in developing panicles.	Genes Genet Syst	81(3)	171-180	2006	_,_	OsGASR1, GASR1,OsGASR2, GASR2	16905871
118	Nakazaki T, Tsukiyama T, Okumoto Y, Kageyama D, Naito K, Inouye K, Tanisaka T	Distribution, structure, organ-specific expression, and phylogenic analysis of the pathogenesis-related protein-3 chitinase gene family in rice (Oryza sativa L.).	Genome	49(6)	619-30	2006	RCH10,CHT10,CHT9,CHT6,CHIA1;175,CHT8,CHT11,CHT5	RCH10*, Cht13, Cht12, Rcht2,Cht10,Cht9, Cht1,Cht6,OsChia1;175, PC, Cht7, OsChia1d, Chia1d ,Cht8, OsChia2a, Cht2, Rcht2, Chia2a,Cht11,Cht5, OsChia4a, OsChitIVa	16936841
119	Ishibashi T,Kimura S,Sakaguchi K	A higher plant has three different types of RPA heterotrimeric complex.	J Biochem	139	99-104	2006	RPA1A,RPA1	OsRPA70a, OsRPA1a, RPA1a,RPA1, OsRPA70b	16428324
120	Nonomura K, Nakano M, Eiguchi M, Suzuki T, Kurata N	PAIR2 is essential for homologous chromosome synapsis in rice meiosis I.	J Cell Sci	119(PT 2)	217-225	2006	PAIR2	Pair2, OsASY1	16410547
121	Wakasa K, Hasegawa H, Nemoto H, Matsuda F, Miyazawa H, Tozawa Y, Morino K, Komatsu A, Yamada T, Terakawa T, Miyagawa H	High-level tryptophan accumulation in seeds of transgenic rice and its limited effects on agronomic traits and seed metabolite profile.	J Exp Bot	57(12)	3069-78	2006	ASA2,ASA1	OASA2 (=ASA2), OsASA2, OASA2,OASA1 (=ASA1), OsASA1, OASA1, OASA1(D323N), OASA1D	16908506
122	Sakamoto T, Matsuoka M	Characterization of CONSTITUTIVE PHOTOMORPHOGENESIS AND DWARFISM homologs in rice (Oryza sativa L.).	J Plant Growth Regulation	25, no. 3	245	2006	CPD2,CPD1	OsCPD2, CYP90A4, CYP90A4/OsCPD2,OsCPD1, CYP90A3, CYP90A3/OsCPD1
123	Ueda M, Fujimoto M, Arimura S, Tsutsumi N and Kadowaki K	Evidence for transit peptide acquisition through duplication and subsequent frameshift mutation of a preexisting protein gene in rice.	Mol. Biol. Evol.	23(12)	2405-2412	2006	_,_,_,_	cp rpl13, cp RPL13,mt rpl13, mt RPL13,orf160, ORF160,ppr564, PPR564	16971692
124	Ma JF, Tamai K, Yamaji N, Mitani N, Konishi S, Katsuhara M, Ishiguro M, Murata Y, Yano M	A silicon transporter in rice.	Nature	440(7084)	688-691	2006	LSI1	lsi1, NIP2-1, OsNIP2;1, NIP2;1, OsLsi1, lsi(t)	16572174
125	Yang G, Nakamura H, Ichikawa H, Kitano H, Komatsu S	OsBLE3, a brassinolide-enhanced gene, is involved in the growth of rice.	Phytochemistry	67(14)	1442-1454	2006	BLE3,D61,BRD1	OsBLE3,d61*, dwf42, d61, OsBRI1, OSBRI1, BRI1, Os BRI1, Osbri1,brd1, OsDWARF, DWARF, OsBR6ox, CYP85A1, CYP85A4, OsDWF, CYP85A1/OsDWARF, OsBRD1, OsCYP85A1	16808934
126	Watanabe K, Suzuki K, Kitamura S	Characterization of a GDP-d-mannose 3,5-epimerase from rice.	Phytochemistry	67(4)	338-346	2006	GME	GME	16413588
127	Sakaguchi N, Furukawa T, Shimada H, Hashimoto J, Sakaguchi K, Umeda M	Isolation and characterization of a rice cDNA encoding B1-type cyclin-dependent kinase.	Plant Biotechnol	23(2)	211-214	2006	CDKB;1	CDKB;1, Orysa;CDKB;1, CDKB1;1, Orysa;CDKB1;1
128	Zhu Y, Nomura T, Xu Y, Zhang Y, Peng Y, Mao B, Hanada A, Zhou H, Wang R, Li P, Zhu X, Mander LN, Kamiya Y, Yamaguchi S, He Z	ELONGATED UPPERMOST INTERNODE encodes a cytochrome P450 monooxygenase that epoxidizes gibberellins in a novel deactivation reaction in rice.	Plant Cell	18(2)	442-456	2006	EUI1	eui1, GA16,17ox, CYP714D1, EUI, CYP714D1/EUI	16399803
129	Nanjo Y, Oka H, Ikarashi N, Kaneko K, Kitajima A, Mitsui T, Munoz FJ, Rodriguez-Lopez M, Baroja-Fernandez E, Pozueta-Romero J	Rice plastidial N-glycosylated nucleotide pyrophosphatase/phosphodiesterase is transported from the ER-golgi to the chloroplast through the secretory pathway.	Plant Cell	18(10)	2582-2592	2006	NPP1	OsNPP1, OsPAP27b, PAP27B	17028208
130	Kawakatsu T, Itoh J, Miyoshi K, Kurata N, Alvarez N, Veit B, Nagato Y	PLASTOCHRON2 regulates leaf initiation and maturation in rice.	Plant Cell	18(3)	612-625	2006	PLA1,PLA2	pla1, plt1, CYP78A11,pla2, pla2(pla2-1, pla2-2), plt2, LHD2	16461585
131	Yamaguchi T, Lee DY, Miyao A, Hirochika H, An G, Hirano HY	Functional diversification of the two C-class MADS box genes OSMADS3 and OSMADS58 in Oryza sativa.	Plant Cell	18	15-28	2006	RAG,MADS58	MADS3, OsMADS3, OsMADS3(t), RMADS222, RAG1,OsMADS58	16326928
132	Isshiki M, Tsumoto A, Shimamoto K	The serine/arginine-rich protein family in rice plays important roles in constitutive and alternative splicing of pre-mRNA.	Plant Cell	18(1)	146-58	2006	RSp29,SCL26,SRP33B	RSp29,SCL26,SRp33b	16339852
133	Fukao T, Xu K, Ronald PC, Bailey-Serres J	A variable cluster of ethylene response factor-like genes regulates metabolic and developmental acclimation responses to submergence in rice.	Plant Cell	18(8)	2021-2034	2006	SUB1C,SUB1B,SUB1A,SUB1	Sub1C, OsERF#073, OsERF073, OsERF73, ERF73, AP2/EREBP#122, AP2/EREBP122,Sub1B, OsERF#063, OsERF063, OsERF63, ERF63, AP2/EREBP#166, AP2/EREBP166,Sub1A, Sub1A-1, Sub1A-2,Sub1, Sub1(Sub1A,Sub1B,Sub1C), Sub1A, Sub1B, Sub1C, Sub1	16816135
134	Ohara K, Yamamoto K, Hamamoto M, Sasaki K, Yazaki K	Functional characterization of OsPPT1, which encodes p-hydroxybenzoate polyprenyltransferase involved in ubiquinone biosynthesis in Oryza sativa.	Plant Cell Physiol	47(5)	581-590	2006	_,_,_,_	OsPPT1a,OsPPT1b,OsPPT1c,OsHGGT, HGGT, OsHST	16501255
135	Hirose F, Shinomura T, Tanabata T, Shimada H, Takano M	Involvement of rice cryptochromes in de-etiolation responses and flowering.	Plant Cell Physiol	47(7)	915-925	2006	_,AOS1,_,_	OsCRY1b, OsCRY2, CRY1b, CRY1 ,OsAOS, OsAOS1, CYP74A1,OsCRY2, CRY2,OsCRY1a, OsCRY1, CRY1a, CRY2	16760221
136	Hayakawa T, Kudo T, Ito T, Takahashi N, Yamaya T	ACT domain repeat protein 7, ACR7, interacts with a chaperone HSP18.0-CII in rice nuclei.	Plant Cell Physiol	47(7)	891-904	2006	ACR6,ACR7,ACR8,ACR9,ACR1,ACR5	OsACR6,OsACR7,OsACR8,OsACR9,OsACR1,OsACR5	16720649
137	Tsuji H, Saika H, Tsutsumi N, Hirai A, Nakazono M	Dynamic and reversible changes in histone H3-Lys4 methylation and H3 acetylation occurring at submergence-inducible genes in rice.	Plant Cell Physiol	47(7)	995-1003	2006	ADH1,PDC1	Adh1, Adh1/2, adh1/adh2,pdc1*, pdc1, pdc4, pdc 1, PDC 1, RRJ2	16774928
138	Kamiya T, Akahori T, Ashikari M, Maeshima M	Expression of the vacuolar Ca2+/H+ exchanger, OsCAX1a, in rice: cell and age specificity of expression, and enhancement by Ca2+.	Plant Cell Physiol	47(1)	96-106	2006	CAX1A	OsCAX1a, CAX1, OsCAX1, OsNCX2, OsNCX2.1, OsNCX2.2, NCX2, OsVCAX1a	16275657
139	Yoshida K, Komae K	A rice family 9 glycoside hydrolase isozyme with broad substrate specificity for hemicelluloses in type II cell walls.	Plant Cell Physiol	47(11)	1541-1554	2006	CEL9A	OsCel9A, OsGH9C3, OsGLU5, Cel9A	17056618
140	Yoshida K, Imaizumi N, Kaneko S, Kawagoe Y, Tagiri A, Tanaka H, Nishitani K, Komae K	Carbohydrate-binding module of a rice endo-{beta}-1,4-glycanase, OsCel9A, expressed in auxin-induced lateral root primordia, is post-translationally truncated.	Plant Cell Physiol	47(11)	1555-1571	2006	CEL9D,CEL9A	OsCel9D, Cel9D, OsGLU1, OsGH9A1,OsCel9A, OsGH9C3, OsGLU5, Cel9A	17056619
141	Yasuda H, Hayashi Y, Jomori T, Takaiwa F	The correlation between expression and localization of a foreign gene product in rice endosperm.	Plant Cell Physiol	47(6)	756-63	2006	CHT1	Cht1*(Chi1), Ch16, Cht1, CHT-1, CH16, RC24, OsChia1a, OsChia1, Chi1, Cht1*, Chi-1, Cht-1, Cht1, RCC1	16614094
142	Nakamura A, Fukuda A, Sakai S, Tanaka Y	Molecular cloning, functional expression and subcellular localization of two putative vacuolar voltage-gated chloride channels in rice (Oryza sativa L.).	Plant Cell Physiol	47(1)	32-42	2006	CLC-2,CLC-1	OsCLC-2,OsCLC-1	16249326
143	Ito Y, Katsura K, Maruyama K, Taji T, Kobayashi M, Seki M, Shinozaki K, Yamaguchi-Shinozaki K	Functional analysis of rice DREB1/CBF-type transcription factors involved in cold-responsive gene expression in transgenic rice.	Plant Cell Physiol	47(1)	141-53	2006	DREB1B,DREB1A	OsDREB1B, ERF31, OsERF031, OsERF#031, OsERF31, AP2/EREBP#169, AP2/EREBP169, OsDREB1b,OsDREB1A, Os DREB1A, CBF3, OsCBF3, OsDREB1A/OsCBF3, ERF24, OsERF24, OsERF024, OsERF#024, AP2/EREBP#114, AP2/EREBP114, OsDREBL	16284406
144	Suzaki T, Toriba T, Fujimoto M, Tsutsumi N, Kitano H, Hirano H	Conservation and diversification of meristem maintenance mechanism in Oryza sativa: Function of the FLORAL ORGAN NUMBER2 gene.	Plant Cell Physiol	47(12)	1591-1602	2006	FON2,FON1	fon2, FON4, FON2/FON4,fon1, OsRLCK219, RLCK219	17056620
145	Jan A, Nakamura H, Handa H, Ichikawa H, Matsumoto H, Komatsu S	Gibberellin regulates mitochondrial pyruvate dehydrogenase activity in rice.	Plant Cell Physiol	47(2)	244-53	2006	PDK1,PDK2	OsPDK1,OsPDK2	16352697
146	Kojo K, Yaeno T, Kusumi K, Matsumura H, Fujisawa S, Terauchi R, Iba K	Regulatory mechanisms of ROI generation are affected by rice spl mutations.	Plant Cell Physiol	47(8)	1035-44	2006	SPL2,SPL11,SPL7	spl2(bl3), spl2, bl3,spl11, spl11*, OsPUB11, PUB11,spl7, HSFA4D, HSF10, HSF15, SP17, OsHsf-15, rHsf10, OsHsfA4d, HSfA4d, lrd13, HSF1	16816407
147	Sato K, Mase K, Nakano Y, Nishikubo N, Sugita R, Tsuboi Y, Kajita S, Zhou J, Kitano H, Katayama Y	3-Deoxy-D-arabino-heptulosonate 7-phosphate synthase is regulated for the accumulation of polysaccharide-linked hydroxycinnamoyl esters in rice (Oryza sativa L.) internode cell walls.	Plant Cell Rep	25(7)	676-688	2006	_,_	OsDAHPS1, DAHPS1,OsDAHP1, DAHP1, DAHPS, OsDAHPS2, DAHPS2	16496151
148	Ishimaru Y, Suzuki M, Tsukamoto T, Suzuki K, Nakazono M, Kobayashi T, Wada Y, Watanabe S, Matsuhashi S, Takahashi M, Nakanishi H, Mori S, Nishizawa NK	Rice plants take up iron as an Fe3+-phytosiderophore and as Fe2+	Plant J	45(3)	335-346	2006	FRO2,ZIP1,ZIP2,ZIP5,ZIP3,_,ZIP6,ZIP4,_,_,ZIP7	OsFRO2,OsZIP1,OsZIP2, OsZIP11, ZIP11 ,OsZIP5, OsZIP8, ZIP8, OsZIP9,OsZIP3,OsFRO1,OsZIP6,OsZIP4,IRT1, OsIRT1,OsIRT2, OsIRT1, IRT2 ,OsZIP7	16412081
149	Tsuji H, Aya K, Ueguchi-Tanaka M, Shimada Y, Nakazono M, Watanabe R, Nishizawa NK, Gomi K, Shimada A, Kitano H, Ashikari M, Matsuoka M	GAMYB controls different sets of genes and is differentially regulated by microRNA in aleurone cells and anthers.	Plant J	47(3)	427-444	2006	GAMYBL2,GAMYBL1,GAMYB	OsGAMYBL2,OsGAMYBL1,OsGAMYB, GAM1, OsGAMyb, Os-MYBGA, Os GAMYB	16792694
150	Nakamura A,Umemura I,Gomi K,Hasegawa Y,Kitano H,Sazuka T,Matsuoka M	Production and characterization of auxin-insensitive rice by overexpression of a mutagenized rice IAA protein.	Plant J	46	297-306	2006	IAA10,IAA1,IAA13,IAA31,ARF1,IAA9	OsIAA10, OsIAA5,OsIAA1, OsIAA4,OsIAA13, OsIAA1, OsiIAA1,OsIAA3, OsIAA31,OsARF1, arf1, OsARF23, ARF23,OsIAA9, OsIAA2	16623891
151	Furutani I, Sukegawa S, Kyozuka J	Genome-wide analysis of spatial and temporal gene expression in rice panicle development.	Plant J	46(3)	503-511	2006	MOC1,LAX1	moc1,lax, lax(lx), LAX1, lx, OsbHLH123	16623909
152	Suzuki M, Takahashi M, Tsukamoto T, Watanabe S, Matsuhashi S, Yazaki J, Kishimoto N, Kikuchi S, Nakanishi H, Mori S, Nishizawa NK	Biosynthesis and secretion of mugineic acid family phytosiderophores in zinc-deficient barley.	Plant J	48(1)	85-97	2006	NAAT1,NAS1,SIP2A,YSL15,_,_,_,_,FDH,_,_	OsNAAT1,OsNAS1,Sip2A, ARD 2, ARD2, OsARD2, OsARD, IDI1,OsYSL15, OsYs7,OsSAM2, OsSAMS2, OS-SAMS2,OsMTN, MTN,OsDEP, DEP,OsIDI4, IDI4,OsFDH, FDH 1,OsAPT1, APRT, APT1,OsMTK, OsMTK1, MTK, MTK1	16972867
153	Tsugane K, Maekawa M, Takagi K, Takahara H, Qian Q, Eun CH, Iida S	An active DNA transposon nDart causing leaf variegation and mutable dwarfism and its related elements in rice.	Plant J	45(1)	46-57	2006	NDART1-2,ClpP5,NDART1-0,NDART1-1,NDART1-3(8),NDART1-3(6),NDART1-3(3-1),NDART1-3(3-2),NDART1-5,NDART1-6,NDART1-7,NDART1-9,NDART1-10,NDART1-11,NDART1-12,NDART(l)1-5,NDART(l)1-21,NDART(l)1-22,NDART(l)1-23,NDART(l)1-24,NDART(l)1-25,NDART(l)1-26,NDART1-101,NDART1-102,NDART1-103,NDART1-104,NDART1-201,ADART1-27,GID1	nDART1-2,OsClpP5,nDART1-0,nDART1-1,nDART1-3(8),nDART1-3(6),nDART1-3(3-1),nDART1-3(3-2),nDART1-5,nDART1-6,nDART1-7,nDART1-9,nDART1-10,nDART1-11,nDART1-12,nDart(l)1-5,nDart(l)1-21,nDart(l)1-22,nDart(l)1-23,nDart(l)1-24,nDart(l)1-25,nDart(l)1-26,nDart1-101,nDart1-102,nDart1-103,nDart1-104,nDart1-201,aDart1-27,gid1, OsGID1, Thl, Os GID1	16367953
154	Fukayama H, Tamai T, Taniguchi Y, Sullivan S, Miyao M, Nimmo HG	Characterization and functional analysis of phosphoenolpyruvate carboxylase kinase genes in rice.	Plant J	47(2)	258-268	2006	PPCK1,PPCK2,PPCK3	OsPPCK1,OsPPCK2, OsPPCK2L, OsPPCK2S,OsPPCK3	16762031
155	Shimada A, Ueguchi-Tanaka M, Sakamoto T, Fujioka S, Takatsuto S, Yoshida S, Sazuka T, Ashikari M, Matsuoka M	The rice SPINDLY gene functions as a negative regulator of gibberellin signaling by controlling the suppressive function of the DELLA protein, SLR1, and modulating brassinosteroid synthesis.	Plant J	48(3)	390-402	2006	SPY,SLR1	OsSPY,slr1-1, slr1, slr, GAI, OsGAI, OsSLR1, Os SLR1, OsRGA1	17052323
156	Jan A, Kitano H, Matsumoto H, Komatsu S	The rice OsGAE1 is a novel gibberellin-regulated gene and involved in rice growth.	Plant Mol Biol	62(3)	439-452	2006	GAE1	OsGAE1	16915516
157	Iwai T, Miyasaka A, Seo S, Ohashi Y	Contribution of ethylene biosynthesis for resistance to blast fungus infection in young rice plants.	Plant Physiol	142(3)	1202-15	2006	ACS3,PII,ACS1,ACS5,ACO1,ACS2,ACO3,ACO2,ACO4,ACO5,PII2,ACO7,ACS4,ACS6	ACC3*, ACC3, OsACS3, OS-ACS3,Pi i, Pii, Pi-i, Pii(t),ACC1*, OsACS1, Os-ACS1, ACC1,OsACS5, OS-ACS5, OsBphi008a,OsACO1, ACO,OsACS2, Os-ACS2,OsACO3,OsACO2,OsACO4,OsACO5,Pi i2, Pii2, Pii2(t),OsACO7,OsACS4, OS-ACS4,OsACS6	17012402
158	Morinaka Y, Sakamoto T, Inukai Y, Agetsuma M, Kitano H, Ashikari M, Matsuoka M	Morphological alteration caused by brassinosteroid insensitivity increases the biomass and grain production of rice.	Plant Physiol	141(3)	924-931	2006	D61	d61*, dwf42, d61, OsBRI1, OSBRI1, BRI1, Os BRI1, Osbri1	16714407
159	Nakamura A, Fujioka S, Sunohara H, Kamiya N, Hong Z, Inukai Y, Miura K, Takatsuto S, Yoshida S, Ueguchi-Tanaka M, Hasegawa Y, Kitano H, Matsuoka M	The role of OsBRI1 and its homologous genes, OsBRL1 and OsBRL3, in rice.	Plant Physiol	140(2)	580-590	2006	D61,BRL3,BRL1	d61*, dwf42, d61, OsBRI1, OSBRI1, BRI1, Os BRI1, Osbri1,OsBRL3,OsBRL1	16407447
160	Nakano T, Suzuki K, Fujimura T, Shinshi H	Genome-wide analysis of the ERF gene family in Arabidopsis and rice.	Plant Physiol	140(2)	411-32	2006	DREB1B,DREB1C,SUB1C,ERF105,ERF104,ERF134,FZP,ERF91,ERF3,DREB2A,ERF92,ERF7,ERF8,ERF11,ERF13,ERF16,ERF20,ERF45,ERF23,ERF65,ERF57,ERF112,ERF120,ERF123,ERF128,ERF135,ERF138,ERF139,ERF74,ERF76,ERF82,ERF84,ERF87,ERF89,ERF95,ERF108,ERF109,ERF110,ERF111,ERF113,ERF114,ERF119,ERF121,ERF122,ERF125,ERF126,ERF127,ERF129,ERF130,ERF132,ERF66,ERF67,ERF69,ERF71,ERF77,ERF79,ERF80,ERF81,ERF83,ERF85,ERF86,ERF90,ERF9…	OsDREB1B, ERF31, OsERF031, OsERF#031, OsERF31, AP2/EREBP#169, AP2/EREBP169, OsDREB1b,OsDREB1C, CBF1, ERF26, OsERF026, OsERF#026, OsERF26, AP2/EREBP#098, AP2/EREBP98,Sub1C, OsERF#073, OsERF073, OsERF73, ERF73, AP2/EREBP#122, AP2/EREBP122,OsERF#105, OsERF105, AP2/EREBP#050, AP2/EREBP50,DERF3, OsDERF3, OsERF#104, OsERF104, AP2/EREBP#152, AP2/EREBP152,OsERF#134, OsERF134, AP2/EREBP#011, AP2/EREBP11,f…	16407444
161	Sakamoto T, Sakakibara H, Kojima M, Yamamoto Y, Nagasaki H, Inukai Y, Sato Y, Matsuoka M	Ectopic expression of KNOTTED1-like homeobox protein induces expression of cytokinin biosynthesis genes in rice.	Plant Physiol	142(1)	54-62	2006	IPT1,IPT7,IPT6,IPT4,IPT5,IPT2,IPT8,IPT3	OsIPT1,OsIPT7,OsIPT6, OsIPT6.p,OsIPT4,OsIPT5,OsIPT2,OsIPT8,OsIPT3	16861569
162	Fujiwara M, Umemura K, Kawasaki T, Shimamoto K	Proteomics of Rac GTPase signaling reveals its predominant role in elicitor-induced defense response of cultured rice cells.	Plant Physiol	140(2)	734-45	2006	RAC1,PHB,CPN60	OsRAC1, OsRac1, Os Rac1, Rac1,prohibitin,chaperonin 60	16384895
163	Yamamoto M, Onodera Y, Touno S, Takaiwa F	Synergism between RPBF Dof and RISBZ1 bZIP activators in the regulation of rice seed expression genes.	Plant Physiol	141(4)	1694-1707	2006	RISBZ1,RPBF	OsbZIP58, OsEnS-92,OsDof3, OsDOF3, OsEnS-34, OsDof10, Dof10, OsDof-10, OsDOF1, DOF1, DOF3	16798940
164	Ueda M, Arimura S, Yamamoto MP, Takaiwa F, Tsutsumi N, Kadowaki K	Promoter shuffling at a nuclear gene for mitochondrial RPL27. Involvement of interchromosome and subsequent intrachromosome recombinations.	Plant Physiol	141(2)	702-710	2006	RPL27-3,RPL27-2,RPL27-1,SPT16	rpl27-3, rpl27, mtRPL27a,rpl27-2, rpl27, mtRPL27a, S27,rpl27-1, rpl27, mtRPL27b, S27,Osspt16	16603668
165	Fujita N, Yoshida M, Asakura N, Ohdan T, Miyao A, Hirochika H, Nakamura Y	Function and characterization of starch synthase I using mutants in rice.	Plant Physiol	140(3)	1070-84	2006	SSIIIA,ALK,SSIIIB,SSI	OsSSIIIa, SSIII-2, SS3A, OsSSSIIIa,alk, SSII-3, OsSSIIa, OsSSII-3, SSIIa, SSS2A, OsSSIIaChr6,OsSSIIIb. SSIII-1,OsSSI, SSS 1, SSS1, SS1	16443699
166	Wang H, Taketa S, Miyao A, Hirochika H, Ichii M	Isolation of a novel lateral-rootless mutant in rice (Oryza sativa L.) with reduced sensitivity to auxin.	Plant Sci	170	70-77	2006	LRT2	CYC2, cyc2*, cyc2, OsCYP2, Cyp2, OsCYP19-2, CYP19-2, OsCYP-2, OsCyp2-P, OsCyp2, OsCYP19-1, LRT2/OsCYP2, lrt2*, lrt2
167	Toyota K,Tamura M,Ohdan T,Nakamura Y	Expression profiling of starch metabolism-related plastidic translocator genes in rice.	Planta	223	248-57	2006	BT1-2,PPT4,BT1-3,TPT2,GPT2-1,GPT2-3,GPT2-2,NTT1,NTT2,PGLCT,GPT1,PPT1,PPT2,PPT3,TPT1,BT1-1,MT	OsBT1-2,OsPPT4,OsBT1-3,OsTPT2,OsGPT2-1,OsGPT2-3,OsGPT2-2,OsNTT1,OsNTT2,OsPGLCT,OsGPT1,OsPPT1,OsPPT2,OsPPT3,OsTPT1, TPT, tpt,OsBT1-1, OsEnS-29,OsMT, OsMEX1, MEX1	16362329
168	Kaku H, Nishizawa Y, Ishii-Minami N, Akimoto-Tomiyama C, Dohmae N, Takio K, Minami E, Shibuya N	Plant cells recognize chitin fragments for defense signaling through a plasma membrane receptor.	Proc Natl Acad Sci USA	103(29)	1086-11091	2006	CEBiP	CEBIP, Os-LYP1, LYP1, OsCEBiP	16829581
169	Kawasaki T, Koita H, Nakatsubo T, Hasegawa K, Wakabayashi K, Takahashi H, Umemura K, Umezawa T, Shimamoto K	Cinnamoyl-CoA reductase, a key enzyme in lignin biosynthesis, is an effector of small GTPase Rac in defense signaling in rice.	Proc Natl Acad Sci USA	103(1)	230-5	2006	RAC1,CCR1	OsRAC1, OsRac1, Os Rac1, Rac1,OsCCR1	16380417
170	Hibara K, Nagato Y	OsNAM and OsCUC3 are expressed specifically in organ boundaries.	RGN	23	96-97	2006	CUC3,NAM	OsCUC3, ONAC107, NAC107,OsNAM, OMTN5, ONAC092, ONAC92, NAC92, CUC2, OsNAM/CUC2
171	Konishi S, Izawa T, Lin SY, Ebana K, Fukuta Y, Sasaki T, Yano M	An SNP caused loss of seed shattering during rice domestication.	Science	312(5778)	1392-1396	2006	qSH1,qSH11,qSH12,qSH2,qSH5	qSH1, qsh1, qSH-1,qSH11,qSH12,qSH2,qSH5	16614172
172	Nakanishi H, Ogawa I, Ishimaru Y, Mori S, Nishizawa N	Iron deficiency enhances cadmium uptake and translocation mediated by the Fe2+ transporters OsIRT1 and OsIRT2 in rice.	Soil Sci Plant Nutr	52(4)	464-469	2006	ZIP1,_,_	OsZIP1,IRT1, OsIRT1,OsIRT2, OsIRT1, IRT2
173	Zenbayashi-Sawata K, Katagiri K, Fujisawa M, Matsumoto T, Fukuoka S	Physical mapping of the partial resistance gene Pi34 to rice blast and annotation analysis of the candidate genes.	J Gen Plant Pathol	72	223-223	2006	PI34	Pi34, RMg71, Pi24(t)
174	Fujisawa M, Yamagata H, Kamiya K, Nakamura M, Saji S, Kanamori H, Wu J, Matsumoto T, Sasaki T	Sequence comparison of distal and proximal ribosomal DNA arrays in rice (Oryza sativa L.) chromosome 9S and analysis of their flanking regions.	Theor Appl Genet	113(3)	419-428	2006	25S rRNA,18S rRNA,5.8S rRNA	25S rRNA,18S rRNA,5.8S rRNA	16733757
175	Fujita D, Doi K, Yoshimura A, Yasui H	Molecular mapping of a novel gene, Grh5, conferring resistance to green rice leafhopper (Nephotettix cincticeps Uhler) in rice, Oryza sativa L.	Theor Appl Genet	113(4)	567-573	2006	GRH5	Grh5	16835766
176	Hayashi K, Yoshida H, Ashikawa I	Development of PCR-based allele-specific and InDel marker sets for nine rice blast resistance genes.	Theor Appl Genet	113(2)	251-260	2006	PIB,PIKM,PITA,PIZ,PIT,PIKP,PIZT,PIK	Pi b(Pi s), Pis, Pib, Pi-s, Pi-hy,Pik-m, Pi-m, Pi-km, Pikm, Pi m, Pikm1-TS, Pikm2-TS, Pi-km1, Pi-km2,Pita, Pita (sl, Pi4a, Pi-ta), Pita2, Pi4a, Pita, Pi-ta, Pita-2, Pi-ta2, Pi-4(t), Pi-4, Pi4, Pi-4a(t), OsTRXh6, TRXh6, OsTrx30,Piz, Piz (Pi2, Pi-z, Piz), Pi-z, Pi2, Pi-2,Pit, Pit(K59), Pit(Npb), Pi-t, PitNpb, PitK59,Pik-p, Pi-kp, Pikp, Pikp-1, Pikp-2,Piz-t, Pi-zt, Pi-z(t), Pi2/Pizt, Pizt,Pik, RMg8,…	16791691
177	Taguchi-Shiobara F, Yamamoto T, Yano M, Oka S	Mapping QTLs that control the performance of rice tissue culture and evaluation of derived near-isogenic lines.	Theor Appl Genet	112(5)	968-976	2006	qIC,qIw,qSc,qSv	qIc,qIw,qSc,qSv	16418858
178	Zhang L, Tamura K, Shin-ya K, Takahashi H	The telomerase inhibitor telomestatin induces telomere shortening and cell death in Arabidopsis.	Biochim Biophys Acta	1763(1)	39-44	2006	TERT	OsTERT	16473138
179	Khun LH, Miyaji S, Motomura K, Murayama S, Adaniya S, Nose A	Trisomic analysis of new gene for late heading in rice, Oryza sativa L.	Euphytica	151	235-241	2006	EF6	ef6
180	Gross J, Cho WK, Lezhneva L, Falk J, Krupinska K, Shinozaki K, Seki M, Herrmann RG, Meurer J	A plant locus essential for phylloquinone (vitamin K1) biosynthesis originated from a fusion of four eubacterial genes.	J Biol Chem	281(25)	17189-17196	2006	_	PHYLLO	16617180
181	Bashir K, Inoue H, Nagasaka S, Takahashi M, Nakanishi H, Mori S, Nishizawa NK	Cloning and characterization of deoxymugineic acid synthase genes from graminaceous plants.	J Biol Chem	281(43)	32395-32402	2006	DMAS1	OsDMAS1	16926158
182	Ogob Y, Itai RN, Nakanishi H, Inoue H, Kobayashi T, Suzuki M, Takahashi M, Mori S, Nishizawa NK	Isolation and characterization of IRO2, a novel iron-regulated bHLH transcription factor in graminaceous plants.	J Exp Bot	57(11)	2867-2878	2006	NAS3,_,FDH,NAS1,_,_	OsNAS3,OsAPT1, APRT, APT1,OsFDH, FDH 1,OsNAS1,IRT1, OsIRT1,OsIRO2, IRO2, OsbHLH056	16887895
183	Nguyen TT, Koizumi S, La TN, Zenbayashi KS, Ashizawa T, Yasuda N, Imazaki I, Miyasaka A	Pi35(t), a new gene conferring partial resistance to leaf blast in the rice cultivar Hokkai 188.	Theor Appl Genet	113(4)	697-704	2006	PI35,PISH,PI27	Pi35(t),Pi sh, Pish, Pi-sh, Pish(t),Pi27, Pi27(t), Pi-27(t)	16838138
184	Akutsu N, Iijima K, Hinata T, Tauchi H	Characterization of the plant homolog of Nijmegen breakage syndrome 1: Involvement in DNA repair and recombination.	Biochem Biophys Res Commun	353(2)	394-8	2007	NBS1	OsNbs1	17182003
185	Nemoto T, Okada A, Okada K, Shibuya N, Toyomasu T, Nojiri H, Yamane H	Promoter analysis of the rice stemar-13-ene synthase gene OsDTC2, which is involved in the biosynthesis of the phytoalexin oryzalexin S.	Biochim Biophys Acta	1769	678-83	2007	KS8	OsKS8, KS8, KSL8, OsKSL8, DTC2, OsDTC2, OsDTC2/OsKS8, OsTPS32	17961759
186	Nakai H, Ito T, Hayashi M, Kamiya K, Yamamoto T, Matsubara K, Kim YM, Jintanart W, Okuyama M, Mori H, Chiba S, Sano Y, Kimura A	Multiple forms of alpha-glucosidase in rice seeds (Oryza sativa L., var Nipponbare).	Biochimie	89	49-62	2007	ONG1,ONG4,ONG3,ONG2	,,,	17056172
187	Sobajima H, Tani T, Chujo T, Okada K, Suzuki K, Mori S, Minami E, Nishiyama M, Nojiri H, Yamane H	Identification of a jasmonic acid-responsive region in the promoter of the rice 12-oxophytodienoic acid reductase 1 gene OsOPR1.	Biosci Biotechnol Biochem	71	442065	2007	OPR1	OsOPR1, OsOPR2, OsOPR11, OsOPR06-6, OPDAR1, OsOPR, OPDAR	18071256
188	Nakamura Y, Kato T, Yamashino T, Murakami M, Mizuno T	Characterization of a set of phytochrome-interacting factor-like bHLH proteins in Oryza sativa.	Biosci Biotechnol Biochem	71	1183-91	2007	TOC1,PIL12,PIL14,PIL16,PIL13,PIL11,PIL15	OsTOC1, OsPRR1, Os-PRR1, PRR1, OsRRA21, OsCCT07,OsPIL12, OsbHLH103,OsPIL14, OsbHLH104,APG, OsPIL16, OsbHLH106,OsPIL1, OsPIL13, OsbHLH152,OsPIL11, OsbHLH102,OsPIL15, OsbHLH105	17485859
189	Takai R, Kaneda T, Isogai A, Takayama S, Fang-Sik Che	A new method of defense response analysis using a transient expression system in rice protoplasts.	Biosci Biotechnol Biochem	71(2)	590-3	2007	WRKY70,CHT1,PR10A	OsWRKY70,Cht1*(Chi1), Ch16, Cht1, CHT-1, CH16, RC24, OsChia1a, OsChia1, Chi1, Cht1*, Chi-1, Cht-1, Cht1, RCC1,PBZ1, OsPR10a, RPR10a, PR-10a, PR10a, PR10, OsPR10A, OsPR-10a, OsPR10, PR10/PBZ1, OsPBZ1	17284833
190	Asano K, Takashi T, Miura K, Qian Q, Kitano H, Matsuoka M, Ashikari M	Genetic and molecular analysis of utility of sd1 alleles in rice breeding.	Breeding Sci	57	53-58	2007	SD1	sd1, sd1 (d47, sd1-d, sd1-1), d49(sd1-r), d47, C20OX2, OsGA20ox-2, OsGA20ox2, GA20ox-2, GA20OX2, GA20ox2, sd-1,SD1-ja, SD1-in, sd1-2, Sd-1, GA20, 20ox2, Os20ox2
191	Yamagata Y, Doi K, Yasui H, Yoshimura A	Identification of mutants for abnormal pollen development in rice.	Breeding Sci	.57(4)	331-337	2007	SPS7,SPS8,SPS9,GPS1,GPS10,GPS11,GPS12,GPS2,GPS3,GPS4,GPS5,GPS6,GPS7,GPS8,GPS9,SPS11,SPS10,SPS12,SPS2,SPS3,SPS5,SPS6,SPS4,SPS1	sps7,sps8,sps9,gps1,gps10,gps11,gps12,gps2,gps3,gps4,gps5,gps6,gps7,gps8,gps9,sps11,sps10,sps12,sps2,sps3,sps5,sps6,sps4,sps1
192	Horie T, Costa A, Kim TH, Han MJ, Horie R, Leung HY, Miyao A, Hirochika H, An G, Schroeder JI	Rice OsHKT2;1 transporter mediates large Na+ influx component into K+-starved roots for growth.	EMBO J	26	3003-14	2007	HKT1	OsHKT1, OsHKT2;1, Ni (Nipponbare)-OsHKT1, Po (Pokkali)-HKT1, OsHKT1;1	17541409
193	Sano Y	Evolutionary significances of cryptic variation in the reaction norm of photoperiod sensitivity of rice (Oryza sativa L.).	Euphytica	155	153	2007	S E1	s e1
194	Suzuki M, Tanaka K, Kuwano M, Yoshida KT	Expression pattern of inositol phosphate-related enzymes in rice (Oryza sativa L.): implications for the phytic acid biosynthetic pathway.	Gene	405	55-64	2007	_,_,INO2,ITPK1,_,ITPK3,ITPK4,ITPK6,DSM3,ITPK5,_,INO1	OsIMP-1, IMP-1,OsIMP-2, IMP-2,OsINO2, RINO2, OsINO1-2,OsITPK1, OsITP5/6K-1, OsITL2,OsIPK1, IPK1,OsITPK3, OsITP5/6K-3, OsIPK1,OsITPK4, OsITP5/6K-4,OsITPK6, OsITP5/6K-6,OsITPK2, ITPK2, OsDSM3, OsITP5/6K-2, OsITL1,OsITPK5, OsITP5/6K-5, OsITL3,OsIPK2, IPK2, IP6K,OsINO1, MIPS, IPS, RINO1, OsINO1-1, OsRINO1	17961936
195	Yamamoto A, Hirouchi T, Mori T, Teranishi M, Hidema J, Morioka H, Kumagai T, Yamamoto K	Biochemical and biological properties of DNA photolyases derived from utraviolet-sensitive rice cultivars.	Genes Genet Syst	82(4)	311-319	2007	_	qUVR-10, OsPHR, OsCPD, CPD	17895582
196	Takagi K, Ishikawa N, Maekawa M, Tsugane K, Iida S	Transposon display for active DNA transposons in rice.	Genes Genet Syst	82(2)	109-22	2007	ADART,NDART1	aDart,nDart, nDART1, nDART	17507777
197	Kawakami S, Ebana K, Nishikawa T, Sato Y, Vaughan DA, Kadowaki K	Genetic variation in the chloroplast genome suggests multiple domestication of cultivated Asian rice (Oryza sativa L.).	Genome	50(2)	180-187	2007	_	ORF100	17546083
198	Onishi K, Takagi K, Kontani M, Tanaka T, Sano Y	Different patterns of genealogical relationships found in the two major QTLs causing reduction of seed shattering during rice domestication.	Genome	50(8)	757-766	2007	SH4,qSH3,qSH1	sh4, SH4, SHAT2, SHA1, qSH4, OsSh4, Sh4, Osh4,,qSH1, qsh1, qSH-1	17893735
199	Konishi T, Takeda T, Miyazaki Y, Ohnishi-Kameyama M, Hayashi T, O'Neill MA, Ishii T	A plant mutase that interconverts UDP-arabinofuranose and UDP-arabinopyranose.	Glycobiology	17(3)	345-54.	2007	UAM2,UAM3,UAM1	OsUAM2,OsUAM3,OsUAM1, RGP-1, Osgls1	17182701
200	Kato H, Tezuka K, Feng YY, Kawamoto T, Takahashi H, Mori K, Akagi H	Structural diversity and evolution of the Rf-1 locus in the genus Oryza.	Heredity	99	516-24	2007	RF1F,RF1,RF1B,RF1E,RF1D,RF1C	Rf-1F,Rf1 (Rf-1), rf-1, PPR791, PPR8-1, Rf-1, Rf1, Rf-1A, Rf5, Rf1a, RF5, Rf5(t)*(Rf(t)*), RF1A, PPR6,RF1b, Rf-1B, PPR7,Rf-1E,Rf-1D,Rf-1C	17622268
201	Tozawa Y, Nozawa A, Kanno T, Narisawa T, Masuda S, Kasai K, Nanamiya H	Calcium-activated (p)ppGpp synthetase in chloroplasts of land plants.	J Biol Chem	282(49)	35536-45	2007	CRSH1,CRSH2,CRSH3	OsCRSH1,OsCRSH2,OsCRSH3	17938177
202	Shimura K, Okada A, Okada K, Jikumaru Y, Ko KW, Toyomasu T, Sassa T, Hasegawa M, Kodama O, Shibuya N, Koga J, Nojiri H, Yamane H	Identification of a biosynthetic gene cluster in rice for momilactones.	J Biol Chem	282	34013-8	2007	CYP99A3,CYP99A2,MAS	,CYP99A2,OsMAS, MAS1, OsMAS1	17872948
203	Tabuchi M, Abiko T, Yamaya T	Assimilation of ammonium ions and reutilization of nitrogen in rice (Oryza sativa L.).	J Exp Bot	58(9)	2319-2327	2007	GLT2,_,GLN1;2,GLN1;1,GLT1	OsGLT2, OsNADH-GOGAT2, NADH-GOGAT2, OsGOGAT2,OsGLN1;3, GLN1;3, OsGS1;3, GS1;3,OsGLN1;2, GSr, RGS8, OsGS1;2, GS1;2, GS1,OsGLN1;1, GS1, RGS28, OsGS1;1, GS1;1, OsGS, GS1, GLN1-1,OsGLT1, OsNADH-GOGAT1, NADH-GOGAT1, OsNADH-GOGAT, GOGAT, NADH-GOGAT	17350935
204	Kobayashi N, Telebanco-Yanoria MJ, Tsunematsu H, Kato H, Imbe T, Fukuta Y	Development of new sets of international standard differential varieties for blast resistance in rice (Oryza sativa L.).	JARQ	41	31-37	2007	PIZT,PIZ5,PIZ	Piz-t, Pi-zt, Pi-z(t), Pi2/Pizt, Pizt,Piz-5, Pi-z5, Piz5, Pi-2(t), Pi-2, Pi2,Piz, Piz (Pi2, Pi-z, Piz), Pi-z, Pi2, Pi-2
205	Toriba T, Harada K, Takamura A, Nakamura H, Ichikawa H, Suzaki T, Hirano H	Molecular characterization the YABBY gene family in Oryza sativa and expression analysis of OsYABBY1.	Mol Gen Genomics	277	457-468	2007	YAB7,YAB6,YAB5,YAB3,YAB4,YAB1,SH1	OsYAB7,OsYAB6, OsYAB5,OsYABBY5, OsYAB3, YAB3, Os YABBY5, TOB1,OsYAB3, OsYAB4,OsYAB4, OsYAB7 ,OsYAB1, FIL1, osFIL1,YAB2, OsYAB2, OsSh1, Sh1, OsFIL2, OsSH1, Osh1	17216490
206	Kurakawa T, Ueda N, Maekawa M, Kobayashi K, Kojima M, Nagato Y, Sakakibara H, Kyozuka J	Direct control of shoot meristem activity by a cytokinin-activating enzyme.	Nature	445(7128)	652-655	2007	LOG1	LOG1, LOG, Log, log	17287810
207	Ma JF, Yamaji N, Mitani N, Tamai K, Konishi S, Fujiwara T, Katsuhara M, Yano M	An efflux transporter of silicon in rice.	Nature	448(7150)	209-212	2007	LSI2,LSI1	Lsi2, SIET1, OsLsi2,lsi1, NIP2-1, OsNIP2;1, NIP2;1, OsLsi1, lsi(t)	17625566
208	Iino M, Nomura T, Tamaki Y, Yamada Y, Yoneyama K, Takeuchi Y, Mori M, Asami T, Nakano T, Yokota T	Progesterone: its occurrence in plants and involvement in plant growth.	Phytochemistry	68	1664-73	2007	MSBP2,SBP,MSBP1	OsMSBP2, OsMSBP1 ,OsSBP,OsMSBP1	17512025
209	Zenbayashi-Sawata K, Fukuoka S, Katagiri S, Fujisawa M, Matsumoto T, Ashizawa T, Koizumi S	Genetic and physical mapping of the partial resistance gene, Pi34, to blast in rice.	Phytopathology	97	598-602	2007	PIQ6,PI34	Piq6(t),Pi34, RMg71, Pi24(t)	18943579
210	Nakagawa Y, Hanaoka H, Kobayashi M, Miyoshi K, Miwa K, Fujiwara T	Cell-type specificity of the expression of OsBOR1, a rice efflux boron transporter gene, is regulated in response to boron availability for efficient boron uptake and xylem loading.	Plant Cell	19(8)	2624-2635	2007	BOR3,BOR4,BOR2,BOR1	OsBOR3,OsBOR4,OsBOR2,OsBOR1	17675406
211	Chhun T, Aya K, Asano K, Yamamoto E, Morinaka Y, Watanabe M, Kitano H, Ashikari M, Matsuoka M, Ueguchi-Tanaka M	Gibberellin regulates pollen viability and pollen tube growth in rice.	Plant Cell	19	3876-88	2007	GAMYB,SLR1,CPS1,KAO,D35,GID1,GID2,KS1	OsGAMYB, GAM1, OsGAMyb, Os-MYBGA, Os GAMYB,slr1-1, slr1, slr, GAI, OsGAI, OsSLR1, Os SLR1, OsRGA1,OsCPS1, OsCPS1ent, OsCPS, Os CPS1, OsTPS4,OsKAO, kao, CYP88A5, OSKAO, Os KAO, RPE1,d35, d35(t), dwf30, OsKOL2, KOL2, KO2, OsKO2, OSKO2, KO, CYP701A, CYP701A6, Os KO2, OsKOL2/CYP701A,gid1, OsGID1, Thl, Os GID1,gid2, GF14e, OsGF14e, OsGID2,OsKS1, KS1, KS1A, KSL1, OsKSL1, OsKS1A, OsKS1B, OsKS1C, Ks1, Os…	18083909
212	Hirano K, Nakajima M, Asano K, Nishiyama T, Sakakibara H, Kojima M, Katoh E, Xiang H, Tanahashi T, Hasebe M, Banks JA, Ashikari M, Kitano H, Ueguchi-Tanaka M, Matsuoka M	The GID1-mediated gibberellin perception mechanism is conserved in the lycophyte Selaginella moellendorffii but not in the bryophyte Physcomitrella patens.	Plant Cell	19	3058-79	2007	GID2,GID1	gid2, GF14e, OsGF14e, OsGID2,gid1, OsGID1, Thl, Os GID1	17965273
213	Hayama R, Agashe B, Luley E, King R, Coupland G	A circadian rhythm set by dusk determines the expression of FT homologs and the short-day photoperiodic flowering response in Pharbitis.	Plant Cell	19	2988-3000	2007	HD3A	Hd3a, FT, qHD3(t)*, FT-L 2, OsFTL2, FT-L2, FTL2	17965272
214	Thao NP, Chen L, Nakashima A, Hara S, Umemura K, Takahashi A, Shirasu K, Kawasaki T, Shimamoto K	RAR1 and HSP90 form a complex with Rac/Rop GTPase and function in innate-immune responses in rice.	Plant Cell	19	4035-45	2007	HSP90,HSP70,RAC1	OsHsp90, rHSP90, OsHSP90,HSP70, OsEnS-45,OsRAC1, OsRac1, Os Rac1, Rac1	18156216
215	Shitsukawa N, Tahira C, Kassai K, Hirabayashi C, Shimizu T, Takumi S, Mochida K, Kawaura K, Ogihara Y, Murai K	Genetic and epigenetic alteration among three homoeologous genes of a class E MADS box gene in hexaploid wheat.	Plant Cell	19	1723-37	2007	LHS1,MADS7	OsMADS1, LHS, lhs1, lhs, lhs2, op, nsr, MADS1, LHS1/OsMADS1, Lhs1, AFO,OsMADS7, OsMADS45, FDRMADS1, RMADS216, AGL6, M79, MADS45, Os MADS7, Os MADS45, OsMADS7/45	17586655
216	Nonomura K, Morohoshi A, Nakano M, Eiguchi M, Miyao A, Hirochika H, Kurata N	A germ cell specific gene of the ARGONAUTE family is essential for the progression of premeiotic mitosis and meiosis during sporogenesis in rice.	Plant Cell	19(8)	2583-94	2007	MEL1	mel1, OsMEL1, MEAL1, OsMEAL1	17675402
217	Kusaba M, Ito H, Morita R, Iida S, Sato Y, Fujimoto M, Kawasaki S, Tanaka R, Hirochika H, Nishimura M, Tanaka A	Rice NON-YELLOW COLORING1 is involved in light-harvesting complex II and grana degradation during leaf senescence.	Plant Cell	19(4)	1362-1375	2007	NOL,NYC1,_	nol, NOL1, OsNOL,nyc1, OsNYC1,	17416733
218	Takahashi A, Agrawal GK, Yamazaki M, Onosato K, Miyao A, Kawasaki T, Shimamoto K, Hirochika H	Rice Pti1a negatively regulates RAR1-dependent defense responses.	Plant Cell	19	2940-51	2007	PISH,PI19	Pi sh, Pish, Pi-sh, Pish(t),Pi19(t), Pi14, Pi19	17890377
219	Shimono M, Sugano S, Nakayama A, Jiang CJ, Ono K, Toki S, Takatsuji H	Rice WRKY45 plays a crucial role in benzothiadiazole-inducible blast resistance.	Plant Cell	19	2064-76	2007	PR10A,WRKY45,_,_,LOX11,GSTU4,PR1B,WRKY19,PR1A,WRKY76,WRKY62,NH1	PBZ1, OsPR10a, RPR10a, PR-10a, PR10a, PR10, OsPR10A, OsPR-10a, OsPR10, PR10/PBZ1, OsPBZ1,OsWRKY45,OsSGT,,OsLOX11, OsRCI-1, RCI-1, OsBphi262, OsLOX12,OsGSTU4,OsPR1b, PR1b, OsPR1#011, OsPR1-11, PR-1b, OsPR-1b, PR1, PR-1,OsWRKY19,OsPR1a, OsPR-1a, PR1a, OsPR1#074, OsPR1-74, PR-1a,OsWRKY76,OsWRKY62, OsWRKY62.1, OsWRKY62.2, XB10,OsNH1, OsNPR1, OsNPR1/NH1, NPR1, OsPR2, PR2	17601827
220	Ueguchi-Tanaka M, Nakajima M, Katoh E, Ohmiya H, Asano K, Saji S, Hongyu X, Ashikari M, Kitano H, Yamaguchi I, Matsuoka M	Molecular interactions of a soluble gibberellin receptor, GID1, with a rice DELLA protein, SLR1, and gibberellin.	Plant Cell	19(7)	2140-2155	2007	SLR1,GID1	slr1-1, slr1, slr, GAI, OsGAI, OsSLR1, Os SLR1, OsRGA1,gid1, OsGID1, Thl, Os GID1	17644730
221	Tokunaga T, Esaka M	Induction of a novel XIP-type xylanase inhibitor by external ascorbic acid treatment and differential expression of XIP-family genes in rice.	Plant Cell Physiol	48(5)	700-14	2007	_,_,_	OsXIP,riceXIP,RIXI, C10701	17379695
222	Kinoshita A, Nakamura Y, Sasaki E, Kyozuka J, Fukuda H, Sawa S	Gain-of-function phenotypes of chemically synthetic CLAVATA3/ESR-related (CLE) peptides in Arabidopsis thaliana and Oryza sativa.	Plant Cell Physiol	48(12)	1821-1825	2007	_,_,_,_,_,_,_,_,_,_,_,_,_,_,_,_,_,_,_,_,_,_,_,_,_,_,_,_,_,_,_,_,_,_	FCP1, FCP1/Os CLE402, Os CLE402, OsCLE402,OsCLE501, CLE501,OsCLE502, CLE502,OsCLE506, CLE506,OsCLE504, CLE504,OsCLE505, CLE505,OsCLE206, CLE206,OsCLE508, CLE508,OsCLE104, CLE104,OsCLE503, CLE503,OsCLE101, CLE101,OsCLE301, CLE301,FOS1, OsCLE202, CLE202,OsCLE403, CLE403,OsCLE204, CLE204,OsCLE303, CLE303,OsCLE302, CLE302,OsCLE603, CLE603,OsCLE103, CLE103,OsCLE404, CLE404,OsCLE201, CLE201,OsCLE205, C…	17991631
223	Katou S, Kuroda K, Seo S, Yanagawa Y, Tsuge T, Yamazaki M, Miyao A, Hirochika H, Ohashi Y	A calmodulin-binding mitogen-activated protein kinase phosphatase is induced by wounding and regulates the activities of stress-rlated mitogen-activated protein kinases in rice.	Plant Cell Physiol	48(2)	332-344	2007	_,_,_,_,MPK3,MPK6,MKP1	OsPHS1a, OsPP3,OsDsPTP1, OsPP6,OsPHS1b, OsPP4, OsSTA14,OsIBR5, IBR5, OsPP85,OsMPK3,OsMPK6,OsMKP1, osmkp1	17218330
224	Makino A, Sage RF	Increased rubisco content in transgenic rice transformed with the 'Sense' rbcS gene.	Plant Cell Physiol	48(4)	626-637	2007	_,_,_,_,RBCL,RBCS	RbcS1, OsRBCS1, OsRbcS1,RbcS5, OsRBCS5, OsRbcS5,RbcS, RbcS4, OsRBCS4, OsRbcS4,RbcS3, OsRBCS3, OsRbcS3,rbcL, rbcA, OsrbcL,rbcS, RBCS-C, RbcS2, OsRBCS2, RbcS1, OsRbcS2, OsrbcS1	17379698
225	Morita Y, Kyozuka J	Characterization of OsPID, the rice ortholog of PINOID, and its possible involvement in the control of polar auxin transport.	Plant Cell Physiol	48(3)	540-9	2007	_,BIF2	OsPIDlike,bif2, Osbif2, OsBIF2, OsPID	17303594
226	Imamura T, Kusano H, Kajigaya Y, Ichikawa M, Shimada H	A rice dihydrosphingosine C4 hydroxylase (DSH1) gene, which is abundantly expressed in the stigmas, vascular cells and apical meristem, may be involved in fertility.	Plant Cell Physiol	48	1108-20	2007	DSH2,DSH3,DSH4,DSH5,DSH1	DSH2,DSH3,DSH4,DSH5,DSH1	17609219
227	Murakami M, Tago Y, Yamashino T, Mizuno T	Comparative overviews of clock-associated genes of Arabidopsis thaliana and Oryza sativa.	Plant Cell Physiol	48(1)	110-21	2007	GI,ZTL1,ZTL2,PRR37,PRR95,FKF1,CCA1,PCL1,TOC1,PRR73,PRR59	OsGI, Gi, Os-GI,OsZTL1, OsFbox066, OsFbox66, Os_F0484,OsZTL2, OsFbox325, Os_F0374, ZTL1 ,OsPRR37, Os-PRR37, Prr4, OsPRR4, DTH7, OsCCT28, Ghd7.1,OsPRR95, Os-PRR95, Prr2, OsPRR2, OsCCT33,OsFbox609, Os_F0370, OsFKF1,OsCCA1, OsLHY, LHY-like_chr.8, COC1,OsPCL1,OsTOC1, OsPRR1, Os-PRR1, PRR1, OsRRA21, OsCCT07,OsPRR73, Os-PRR73, Prr3, OsPRR3, OsRRA20, OsCCT11,OsPRR59, Os-PRR59, Prr5, OsPRR5, OsCCT38	17132630
228	Iino M, Nomura T, Tamaki Y, Yamada Y, Yoneyama K, Takeuchi Y, Mori M, Asami T, Nakano T, Yokota T	Identification of the gravitropism-related rice gene LAZY1 and elucidation of LAZY1-dependent and -independent gravity signaling pathways.	Plant Cell Physiol	48(5)	678-688	2007	LAZY1	lazy1, LA1, OsLazy1	17412736
229	Saika H, Okamoto M, Miyoshi K, Kushiro T, Shinoda S, Jikumaru Y, Fujimoto M, Arikawa T, Takahashi H, Ando M, Arimura S, Miyao A, Hirochika H, Kamiya Y, Tsutsumi N, Nambara E, Nakazono M	Ethylene promotes submergence-induced expression of OsABA8ox1, a gene that encodes ABA 8'-hydroxylase in rice.	Plant Cell Physiol	48(2)	287-298	2007	NCED2,ABA1,NCED3,ABA8OX3,ABA8OX2,ABA8OX1	OSNCED2, OsNCED2, OsNCED5, NCED5,OsABA1, Zep1, OsAba1, Aba2, OsAba2, OsZep1, Zep, OsZep, Aba1, OsABA2, Osaba1, OsZEP-1, OsZEP, OSZEP1, ZEP1, ZEP,OSNCED3, OsNCED-3, OsNCED3, OsNCED4, NCED4, OsNECD2,OsABA8OX3, OsABA8ox3, CYP707A7, OsAba-ox3, OsABA8ox3,OsABA8OX2, OsABA8ox2, CYP707A6, OsAba-ox2, OsABA8ox2,OsABA8OX1, CYP707A5, OsCYP707A5, ABA8ox1, OsABA8ox1	17205969
230	Yara A, Yaeno T, Hasegawa M, Seto H, Montillet JL, Kusumi K, Seo S, Iba K	Disease resistance against Magnaporthe grisea is enhanced in transgenic rice with suppression of omega-3 fatty acid desaturases.	Plant Cell Physiol	48(9)	1263-1274	2007	PR10A,PR1B,_,MSRMK2,FAD8,FAD7,FAD3	PBZ1, OsPR10a, RPR10a, PR-10a, PR10a, PR10, OsPR10A, OsPR-10a, OsPR10, PR10/PBZ1, OsPBZ1,OsPR1b, PR1b, OsPR1#011, OsPR1-11, PR-1b, OsPR-1b, PR1, PR-1,OsJAmyb, JAmyb,OsMSRMK2, OsMAPK5, OsMAP1, OsMPK3, OsBIMK1, OsMAPK2, MPK5, BIMK1, MAPK2, MAPK5, MPK3, OsMPK5, OsMAPK3, OsMAPK5b, MAPK3,OsFAD8, Osfad8,OsFAD7,OsFAD3	17716996
231	Mimida N, Kitamoto H, Osakabe K, Nakashima M, Ito Y, Heyer WD, Toki S, Ichikawa H	Two alternatively spliced transcripts generated from OsMUS81, a rice homolog of yeast MUS81, are up-regulated by DNA-damaging treatments.	Plant Cell Physiol	48(4)	648-654	2007	RAD54,_	OsRAD54, OsRad54,OsMUS81, OsMUS81alpha, OsMUS81beta, ERCC4	17327258
232	Makino A, Sage RF	Temperature response of photosynthesis in transgenic rice transformed with 'sense' or 'antisense' rbcS.	Plant Cell Physiol	48	1472-83	2007	RBCS	rbcS, RBCS-C, RbcS2, OsRBCS2, RbcS1, OsRbcS2, OsrbcS1	17804480
233	Hirose N, Makita N, Kojima M, Kamada-Nobusada T, Sakakibara H	Overexpression of a type-a response regulator alters rice morphology and cytokinin metabolism.	Plant Cell Physiol	48(3)	523-539	2007	RR7,WRKY71,RR10,RR11,GN1A,RR12,RR3,RR2,GA20OX4,RR8,RR13,RR4,CKX4,RR1,CKX11,RR6,CKX5,GA2OX3,RR5,TMK	rr7, OsRR7, Rra5, OsRRA5,OsWRKY71,OsRR10, Rra2, OsRRA2,OsRR11, Rra8, OsRRA8,Gn1a, OsCKX2, CKX2, ckx2, Gn1a/OsCKX2, Os CKX2, CKX2/Gn1a,OsRR12, Rra11, OsRR8, OsRRA11,OSRR3, OsRR3, rr3, Rra7, OsRRA7,rr2, Osrr2, OsRR2, Rra10, OsRRA10,OsGA20ox4, ga20ox4,rr8, OsRR8, Rra13, OsRR15, OsRRA13,OsRR13, Rra12, OsRR12, OsRRA12,rr4, OsRR4, Rra3, OsRRA3,OsCKX4, ckx4, OsSCRM, OsSCRM2, SCRM, SCRM2,rr1, OsRR1, Rra9…	17293362
234	Kubota Y, Miyao A, Hirochika H, Tozawa Y, Yasuda H, Tsunoyama Y, Niwa Y, Imamura S, Shirai M, Asayama M	Two novel nuclear genes, OsSIG5 and OsSIG6, encoding potential plastid sigma factors of RNA polymerase in rice: Tissue-specific and light-responsive gene expression.	Plant Cell Physiol	48(1)	186-192	2007	SIG3,SIG6,SIG5	OsSIG3,OsSIG6, OsSig6,OsSIG5, OsSig5, Os Sig5	17148693
235	Ogo Y, Itai RN, Nakanishi H, Kobayashi T, Takahashi M, Mori S, Nishizawa NK	The rice bHLH protein OsIRO2 is an essential regulator of the genes involved in Fe uptake under Fe-deficient conditions.	Plant J	51	366-77	2007	_	OsIRO2, IRO2, OsbHLH056	17559517
236	Ikeda K, Ito M, Nagasawa N, Kyozuka J, Nagato Y	Rice ABERRANT PANICLE ORGANIZATION 1, encoding an F-box protein, regulates meristem fate.	Plant J	51(6)	1030-1040	2007	APO1	apo1(t), apo1, SCM2, SCM2/APO1, OsFbox321, Os_F0393	17666027
237	Koiwai H, Tagiri A, Katoh S, Katoh E, Ichikawa H, Minami E, Nishizawa Y	RING-H2 type ubiquitin ligase EL5 is involved in root development through the maintenance of cell viability in rice.	Plant J	51	92-104	2007	EL5	EL5.1, EL5.2, EL5.3, EL5.4, EL5.5, EL5.6	17559513
238	Arite T, Iwata H, Ohshima K, Maekawa M, Nakajima M, Kojima M, Sakakibara H, Kyozuka J	DWARF10, an RMS1/MAX4/DAD1 ortholog, controls lateral bud outgrowth in rice.	Plant J	51(6)	1019-1029	2007	FC1,_,D17,D10,D14,D3	fc1, OsTB1, tb1, OsTB1/FC1, Os TB1, TB1,OsCCD8a, OsCCD8c,d17(t), dwf14, d17, htd1, OsCCD7, CCD7, D17/HTD1, HTD1, OsD17,d10(d15,d16), d16, d15, dwf9, d10, OsCCD8b, OsCCD8, CCD8, OsD10,d14(d10), dwf13, d10, d14, D88, HTD2, OsD14, qPPB3, D88/D14,d3, dwf3, D3/OsMAX2, Os_F0760, SOL1, OsORE9	17655651
239	Sugimoto H, Kusumi K, Noguchi K, Yano M, Yoshimura A, Iba K	The rice nuclear gene, VIRESCENT 2, is essential for chloroplast development and encodes a novel type of guanylate kinase targeted to plastids and mitochondria.	Plant J	52(3)	512-527	2007	GK1,V2	cGK, OsGK1,v2, mGmk, GMK, Gmk, pt/mtGK	17727616
240	Nakashima K, Lam-Son P Tran, Dong Van Nguyen, Fujita M, Maruyama K, Todaka D, Ito Y, Hayashi N, Shinozaki K, Kazuko Yamaguchi-Shinozaki	Functional analysis of a NAC-type transcription factor OsNAC6 involved in abiotic and biotic stress-responsive gene expression in rice.	Plant J	51(4)	617-30	2007	NAC6	OsNAC6, ONAC048, NAC48, SNAC2, SNAC2/OsNAC6, OsNAC6/ONAC048, OsSNAC2	17587305
241	Furukawa T, Maekawa M, Oki T, Suda I, Iida S, Shimada H, Takamure I, Kadowaki K	The Rc and Rd genes are involved in proanthocyanidin synthesis in rice pericarp.	Plant J	49(1)	91-102	2007	RC,RD	Rc, OsbHLH017, OsbHLH17, SD7-1, qSD7-1/qPC7,Rd, DFR, OsDFR, OS-DFR	17163879
242	Tozawa Y, Teraishi M, Sasaki T, Sonoike K, Nishiyama Y, Itaya M, Miyao A, Hirochika H	The plastid sigma factor SIG1 maintains photosystem I activity via regulated expression of the psaA operon in rice chloroplasts.	Plant J	52	124-32	2007	SIGA,PSAA,PSAB	OsSIG1, SIG1, Os-SigA, OsSigA, Os Sig1,PsaA, psaA ,PsaB, psaB	17651366
243	Bashir K, Nagasaka S, Itai RN, Kobayashi T, Takahashi M, Nakanishi H, Mori S, Nishizawa NK	Expression and enzyme activity of glutathione reductase is upregulated by Fe-deficiency in graminaceous plants.	Plant Mol Biol	65	277-84	2007	_,_,_	OsGR1, GR1, OsGR2,OsGR3, GR3,OsGR2, RGRC2, GR2, OsGR, OsGR3	17710555
244	Okuzaki A, Shimizu T, Kaku K, Kawai K, Toriyama K	A novel mutated acetolactate synthase gene conferring specific resistance to pyrimidinyl carboxy herbicides in rice.	Plant Mol Biol	64(1-2)	219-24	2007	ALS	OsALS, AHAS	17334827
245	Fujii S, Komatsu S, Toriyama K	Retrograde regulation of nuclear gene expression in CW-CMS of rice.	Plant Mol Biol	63(3)	405-17	2007	AOX1A,AOX1B,AOX1C,[CMS-CW],RMS	Ao1-1, AOX1a, OsAOX1a, AOX 1a,AOX1b, OsAOX1b,OsAOX1c,[cms-CW],RFcw, RFCW, Rfcw、Rf17	17086445
246	Okada A, Shimizu T, Okada K, Kuzuyama T, Koga J, Shibuya N, Nojiri H, Yamane H	Elicitor induced activation of the methylerythritol phosphate pathway toward phytoalexins biosynthesis in rice.	Plant Mol Biol	65(1-2)	177-187	2007	DXS2,_,_,_,DXS1,CPS2,KS7,_,_,_,CPS4,DXS3	OsDXS2, dxs2,OsHDR,OsHDS,OsCMS, CMS,CLA1, OsDXS1, dxs1,OsCPS2, cps2, OsCPS2ent, CYC2, OsCyc2, OsCYC2, OsCPSL1, cpsl1, OsCyc2/OsCPS2, OsTPS7,OsKS7, KS7, KSL7, OsKSL7, DTC1, OsDTC1, OsKS3, OsDTC1/OsKS7, OsTPS6,OsDXR, DXR,OsCMK, CMK,OsMCS, MCS,OsCPS4, CYC1, OsCYC1, OsCyc1, cpsl3, OsCPSL3, OsCPSsyn, OsCyc1/OsCPS4, OsTPS15 ,OsDXS, OsDXS3, dxs3	17634747
247	Nozoye T, Inoue H, Takahashi M, Ishimaru Y, Nakanishi H, Mori S, Nishizawa NK	The expression of iron homeostasis-related genes during rice germination.	Plant Mol Biol	64(1-2)	35-47	2007	NAAT1,DMAS1	OsNAAT1,OsDMAS1	17333504
248	Liu S, Cheng Y, Zhang X, Guan Q, Nishiuchi S, Hase K, Takano T	Expression of an NADP-malic enzyme gene in rice (Oryza sativa) is induced by environmental stresses; over-expression of the gene in Arabidopsis confers salt and osmotic stress tolerance.	Plant Mol Biol	64	49-58	2007	NADP-ME2	OscytME1	17245561
249	Mori M, Tomita C, Sugimoto K, Hasegawa M, Hayashi N, Dubouzet JG, Ochiai H, Sekimoto H, Hirochika H, Kikuchi S	Isolation and molecular characterization of a Spotted leaf 18 mutant by modified activation-tagging in rice.	Plant Mol Biol	63(6)	847-60	2007	SPL18	Spl18, OsAT1	17273822
250	Obata T, Kitamoto H, Nakamura A, Fukuda A, Tanaka Y	Rice shaker potassium channel OsKAT1 confers tolerance to salinity stress on yeast and rice cells.	Plant Physiol	144	1978-85	2007	_,KAT3,KAT1,_,KAT2	OsAKT2,OsKAT3,OsKAT1,OsAKT1, Os-AKT1,OsKAT2	17586689
251	Terada R, Johzuka-Hisatomi Y, Saitoh M, Asao H, Iida S	Gene targeting by homologous recombination as a biotechnological tool for rice functional genomics.	Plant Physiol	144(2)	846-856	2007	ADH2,ADH3	Adh2*, Adh2,Adh3, adh2(t)*	17449652
252	Ma JF	Spatial distribution and temporal variation of the rice silicon transporter Lsi1.	Plant Physiol	143(3)	1306-1313	2007	LSI1	lsi1, NIP2-1, OsNIP2;1, NIP2;1, OsLsi1, lsi(t)	17259286
253	Ma JF, Yamaji N, Tamai K, Mitani N	Genotypic difference in silicon uptake and expression of silicon transporter genes in rice.	Plant Physiol	145	919-24	2007	LSI2,LSI1	Lsi2, SIET1, OsLsi2,lsi1, NIP2-1, OsNIP2;1, NIP2;1, OsLsi1, lsi(t)	17905867
254	Yamaguchi T	Comprehensive expression profiling of rice grain filling-related genes under high temperature using DNA microarray.	Plant Physiol	144(1)	258-277	2007	SBE4	RBE4, OsSBE4, BEIIa, QEIIb, BEIIA, OsBEIIa	17384160
255	Fujita N, Yoshida M, Kondo T, Saito K, Utsumi Y, Tokunaga T, Nishi A, Satoh H, Park JH, Jane JL, Miyao A, Hirochika H, Nakamura Y	Characterization of SSIIIa-deficient mutants of rice: the function of SSIIIa and pleiotropic effects by SSIIIa deficiency in the rice endosperm.	Plant Physiol	144	2009-23	2007	WX1,SSIIIB,SSIIIA,SSI	wx (Wx(am)), Wx, WX-B, GBSS-I, GBSS, OsGBSSI, GBSS1, OsGBSS1, GBSSI,OsSSIIIb. SSIII-1,OsSSIIIa, SSIII-2, SS3A, OsSSSIIIa,OsSSI, SSS 1, SSS1, SS1	17586688
256	Yamamoto Y, Kamiya N, Morinaka Y, Matsuoka M, Sazuka T	Auxin biosynthesis by the YUCCA genes in rice.	Plant Physiol	143(3)	1362-1371	2007	YUCCA3,YUCCA5,YUCCA7,YUCCA6,YUCCA4,YUCCA2,YUCCA1	OsYUCCA3, OsYUC3,OsYUCCA5, OsYUC5, YUC5,OsYUCCA7, OsYUC7,OsYUCCA6, OsYUC6,OsYUCCA4, OsYUC4, YUC4,OsYUCCA2, OsYUC2,OsYUCCA1, OsYUC1	17220367
257	Miya A, Albert P, Shinya T, Desaki Y, Ichimura K, Shirasu K, Narusaka Y, Kawakami N, Kaku H, Shibuya N	CERK1, a LysM receptor kinase, is essential for chitin elicitor signaling in Arabidopsis.	Proc Natl Acad Sci USA	104	19613-8	2007	CEBiP	CEBIP, Os-LYP1, LYP1, OsCEBiP	18042724
258	Sato Y, Morita R, Nishimura M, Yamaguchi H, Kusaba M	Mendel's green cotyledon gene encodes a positive regulator of the chlorophyll-degrading pathway.	Proc Natl Acad Sci USA	104	14169	2007	CHL,NYC1,SGR	OsCHL,nyc1, OsNYC1,sgr(t), sgr, OsSGR	17709752
259	Nochi T, Takagi H, Yuki Y, Yang L, Masumura T, Mejima M, Nakanishi U, Matsumura A, Uozumi A, Hiroi T, Morita S, Tanaka K, Takaiwa F, Kiyono H	Rice-based mucosal vaccine as a global strategy for cold-chain- and needle-free vaccination.	Proc Natl Acad Sci USA	104	10986-91	2007	GLUB1	GluB1, GluB1-A, GluB-1, OsGluB1	17573530
260	Kobayashi T, Ogo Y, Itai R, Nakanishi H, Takahashi M, Mori S, Nishizawa NK	The transcription factor IDEF1 regulates the response to and tolerance of iron deficiency in plants.	Proc Natl Acad Sci USA	104	19150-5	2007	NAS2,_,IDEF1,_	OsNAS2,IRT1, OsIRT1,OsLFL2, OsIDEF1,OsIRO2, IRO2, OsbHLH056	18025467
261	Nagasaki H, Itoh J, Hayashi K, Hibara K, Satoh-Nagasawa N, Nosaka M, Mukouhata M, Ashikari M, Kitano H, Matsuoka M, Nagato Y, Sato Y	The small interfering RNA production pathway is required for shoot meristem initiation in rice.	Proc Natl Acad Sci USA	104(37)	14867-71	2007	SHO2,PR4,miR166,SHL1,SHL4,SHO1,HOX10,HOX9,SHL2	sho2,OsPR4, OsPR4a, OsPR-4,miR166,shl1, sh1,shl4, sh4, OsAGO7, SHO2, AGO7, SHL4/SHO2,sho1, DCL4, OsDCL4, Os DCL4, Dcl4 ,Oshox10, OsHox10, OsHB1, HB1, OSHB1,Oshox9, OsHox9, OsHB2, HB2, OSHB2,shl2, SHL2, sh2, OsRDR6, RDR6	17804793
262	Saka N, Terashima T, Kudo S, Kato T, Sugiura K, Endo I, Shirota M, Inoue M, Otake T	A new high field resistant variety Mine-haruka for rice blast.	Res Bull Aichi Agric Res Ctr	39	95-109	2007	PI39	Pi39(t), Pi39
263	Tamaki S, Matsuo S, Wong HL, Yokoi S, Shimamoto K	Hd3a protein is a mobile flowering signal in rice.	Science	316(5827)	1033-1036	2007	HD3A	Hd3a, FT, qHD3(t)*, FT-L 2, OsFTL2, FT-L2, FTL2	17446351
264	Matsubara K, Ando T, Mizubayashi T, Ito S, Yano M	Identification and linkage mapping of complementary recessive genes causing hybrid breakdown in an intraspecific rice cross.	Theor Appl Genet	115	179-86	2007	HBD2,HBD3	OsCKI1, CKI, hbd2, CKI1, LTG1, OsCKI1/LTRPK1,hbd3	17486310
265	Yamamoto E, Takashi T, Morinaka Y, Lin S, Kitano H, Matsuoka M, Ashikari M	Interaction of two recessive genes, hbd2 and hbd3, induces hybrid breakdown in rice.	Theor Appl Genet	115	187-94	2007	HBD2,HBD3	OsCKI1, CKI, hbd2, CKI1, LTG1, OsCKI1/LTRPK1,hbd3	17487470
266	Uga Y, Nonoue Y, Liang ZW, Lin HX, Yamamoto S, Yamanouchi U, Yano M	Accumulation of additive effects generates a strong photoperiod sensitivity in the extremely late-heading rice cultivar 'Nona Bokra'.	Theor Appl Genet	114	1457-66	2007	HD4,HD9,HD3A,HD2,HD5,HD6,qHD13,HD9,SE1	Hd4(t), qHD4(t), qHD4,Hd9(t), qHD9(t),Hd3a, FT, qHD3(t)*, FT-L 2, OsFTL2, FT-L2, FTL2,Hd2(t), Hd2, qHD2(t),Hd5(t)*, Hd5, qHD5, HAP3H, OsHAP3H, NF-YB, CBF-A, DTH8 , qHD5(t)*, Ghd8, Ghd8/DTH8, Lhd1, NF-YB11, OsNF-YB11, LH8,Hd6(t)*, OSCKA2, OsCKA2,Hd13,Hd9, qHd9,Se1(Lm,Lf,Rs,Fl), se(t), Hd1, HD1, Fl, Lm, Se1, K, Rs, Lf, Se-1, Hd1(t), qHD1(t), OsA, OsBBX18, Hd1/OsA, OsCCT21	17406851
267	Ichitani K, Namigoshi K, Sato M, Taura S, Aoki M, Matsumoto Y, Saitou T, Marubashi W, Kuboyama T	Fine mapping and allelic dosage effect of Hwc1, a complementary hybrid weakness gene in rice.	Theor Appl Genet	114(8)	1407-15	2007	HWC1	Hwc1(L2a),L-2-a, Lr1, Hwc-1, L2a	17375279
268	Kuroki M, Saito K, Matsuba S, Yokogami N, Shimizu H, Ando I, Sato Y	A quantitative trait locus for cold tolerance at the booting stage on rice chromosome 8.	Theor Appl Genet	115	593-600	2007	qCTB8	qCTB8	17657471
269	Hori Y, Fujimoto R, Sato Y, Nishio T	A novel wx mutation caused by insertion of a retrotransposon-like sequence in a glutinous cultivar of rice (Oryza sativa).	Theor Appl Genet	115	217-24	2007	WX1	wx (Wx(am)), Wx, WX-B, GBSS-I, GBSS, OsGBSSI, GBSS1, OsGBSS1, GBSSI	17492423
270	Chujo T, Takai R, Akimoto-Tomiyama C, Ando S, Minami E, Nagamura Y, Kaku H, Shibuya N, Yasuda M, Nakashita H, Umemura K, Okada A, Okada K, Nojiri H, Yamane H	Involvement of the elicitor-induced gene OsWRKY53 in the expression of defense-related genes in rice	Biochim Biophys Acta	1769(7-8)	497-505	2007	WRKY53	OsWRKY53	17532485
271	Li S, Wook-Dong Kim, Kaneko S, Prukutty A Prema, Nakajima M, Kobayashi H	Expression of rice (Oryza sativa L. var. Nipponbare) alpha-galactosidase genes in Escherichia coli and characterization.	Biosci Biotechnol Biochem	71(2)	520-6	2007	_,_,_	alphaGa1, alpha-Gal I,alpha-Gal III,alpha-Gal II	17284836
272	Xu JH, Cheng C, Tsuchimoto S, Ohtsubo H, Ohtsubo E	Phylogenetic analysis of Oryza rufipogon strains and their relations to Oryza sativa strains by insertion polymorphism of rice SINEs	Genes Genet Syst	82(3)	217-229	2007	_,_,_,_,_,_,_,_,_,_,_,_,_,_,_,_,_,_,_,_,_,_,_,_,_,_,_,_,_,_,_,_,_,_,_,_,_,_,_,_,_,_,_,_,_,_,_,_,_,_,_,_,_	p-SINE1-r54,p-SINE1-r1, p-SINE1-r1* ,p-SINE1-r2,p-SINE1-r401,p-SINE1-r402,p-SINE1-r403,p-SINE1-r405,p-SINE1-r406,p-SINE1-r411,p-SINE1-r413,p-SINE1-r414,p-SINE1-r421,p-SINE1-r423,p-SINE1-r431,p-SINE1-r432,p-SINE1-r441,p-SINE1-r442,p-SINE1-r443,p-SINE1-r445,p-SINE1-r446,p-SINE1-r447,p-SINE1-r449,p-SINE1-r450,p-SINE1-r451,p-SINE1-r69,p-SINE1-r58,p-SINE1-r30,p-SINE1-r51,p-SINE1-r53,p-SINE1-r56,p-SINE…	17660692
273	Ishimaru Y, Masuda H, Suzuki M, Bashir K, Takahashi M, Nakanishi H, Mori S, Nishizawa NK	Overexpression of the OsZIP4 zinc transporter confers disarrangement of zinc distribution in rice plants.	J Exp Bot	58(11)	2909-15	2007	ZIP4	OsZIP4	17630290
274	Shima S, Matsui H, Tahara S, Imai R	Biochemical characterization of rice trehalose-6-phosphate phosphatases supports distinctive functions of these plant enzymes.	FEBS	274(5)	1192-201	2007	TPP8,TPP9,TPP2,TPP6,TPP4,MKK6,SALT,TPP3,TPP1,TPP5,TPP7	OsTPP8,OsTPP9,OsTPP2,OsTPP6,OsTPP4,OsMKK6, OsMEK1,salT*(sal1), SalT1*, sal1, Sal1, SALT, ML, SalT, OsSalT,OsTPP3,OsTPP1, OsTPS,OsTPP5,OsTPP7	17257172
275	Wong HL, Pinontoan R, Hayashi K, Tabata R, Yaeno T, Hasegawa K, Kojima C, Yoshioka H,I ba K, Kawasaki T, Shimamoto K	Regulation of rice NADPH oxidase by binding of Rac GTPase to its N-terminal extension.	Plant Cell	19	4022-34	2007	RBOHI,RAC2,RAC3,RBOHG,RAC4,RAC5,RAC6,RAC7,RBOHC,RBOHH,RBOHF,RBOHA,RBOHD,RAC1,RBOHE,RBOHB	OsrbohI, Os rbohI, rbohI, OsRbohF,OsRAC2, OsRac2, Os Rac2,OsRAC3, OsRac3, Os Rac3,rbohG, OsrbohG, Os rbohG, OsRbohG, OsNox7, OsrbohB,OsRAC4, OsRac4, Os Rac4,OsRAC5, OsRac5, Os Rac5,OsRAC6, OsRac6, Os Rac6,OsRAC7, OsRac7, Os Rac7,rbohC, OsrbohC, Os rbohC, OsRbohC, OsNox5, OsrbohD, OsRboh5,rbohH, OsrbohH, Os rbohH, OsNox9, OsRboh9,RbohF, rbohF, OsrbohF, Os rbohF, OsNox6, OsrbohE ,rbohA, OsrbohA, Os…	18156215
276	Yamaguchi S	Gibberellin metabolism and its regulation.	Annu Rev Plant Biol	59	225-51	2008	D18,GA20OX1,KS1,D35,SD1,EUI1,GA2OX1,GA2OX2,GA2OX3,GA20OX3,CPS1,GA20OX4,GA2OX6,KAO,GA2OX5,GA3OX1	d18-h (d18-I, d18h), dwf15, d25, d18, d18-k, d18-AD, d18-dy, OsGA3ox2, ga3ox2, OsGA3OX2, GA3OX2, GA3ox-2,OsGA20ox1, 20ox1, GA20ox-1, ga20ox1, Os20ox, C20OX2, OsGA20ox2, OsGA20ox-1, GA20ox1,OsKS1, KS1, KS1A, KSL1, OsKSL1, OsKS1A, OsKS1B, OsKS1C, Ks1, Os KS1, OsTPS26,d35, d35(t), dwf30, OsKOL2, KOL2, KO2, OsKO2, OSKO2, KO, CYP701A, CYP701A6, Os KO2, OsKOL2/CYP701A,sd1, sd1 (d47, sd1-d, sd1-1), d49(…	18173378
277	Sawano M, Yamamoto H, Ogasahara K, Kidokoro S, Katoh S, Ohnuma T, Katoh E, Yokoyama S, Yutani K	Thermodynamic basis for the stabilities of three CutA1s from Pyrococcus horikoshii, Thermus thermophilus, and Oryza sativa, with unusually high denaturation temperatures.	Biochemistry	47	721-30	2008	CUTA1	OsCutA1	18154307
278	Kumagai T, Ito S, Nakamichi N, Niwa Y, Murakami M, Yamashino T, Mizuno T	The common function of a novel subfamily of B-Box zinc finger proteins with reference to circadian-associated events in Arabidopsis thaliana.	Biosci Biotechnol Biochem	72(6)	1539-49	2008	_,_,_,_,_,_	OsBBX29, OsDBB1,OsBBX14, OsDBB3b,OsBBX1, OsDBB3c,OsBBX11, OsSTO,OsBBX16, OsDBB3a,OsBBX4, OsSTH	18540109
279	Chujo T, Kato T, Yamada K, Takai R, Akimoto-Tomiyama C, Minami E, Nagamura Y, Shibuya N, Yasuda M, Nakashita H, Umemura K, Okada A, Okada K, Nojiri H, Yamane H	Characterization of an elicitor-induced rice WRKY gene, OsWRKY71.	Biosci Biotechnol Biochem	72(1)	240-245	2008	_,_,_,_,_,_,_,_,_,WRKY71	RIXI, C10701,C10122,,,,,prx66,OsLP, PR-5, 14b,RCB4,OsWRKY71	18175928
280	Kishine M, Nakamura S, Matsukura U, Ohtsubo K	Cultivar identification of Korean rice based on DNA markers for blast resistance.	Biosci Biotechnol Biochem	72(10)	316910	2008	PIB	Pi b(Pi s), Pis, Pib, Pi-s, Pi-hy	18838789
281	Vu NT, Shimada H, Kakuta Y, Nakashima T, Ida H, Omori T, Nishi A, Satoh H, Kimura M	Biochemical and crystallographic characterization of the starch branching enzyme I (BEI) from Oryza sativa L.	Biosci Biotechnol Biochem	72(11)	2858-2866	2008	SBE1	sbe1, Rbe1. Sbe1, sbe1*(QEI), RBE1, BEI, SBE I, QEI, OsBEI	18997409
282	Kubo N,Fujimoto M,Arimura S,Hirai M,Tsutsumi N	Transfer of rice mitochondrial ribosomal protein L6 gene to the nucleus: acquisition of the 5'-untranslated region via a transposable element.	BMC Evol Biol	8	314	2008	_,_	OsRpl6-2,OsRpl6-1	19014580
283	Yao SG, Sonoda Y, Tsutsui T, Nakamura H, Ichikawa H, Ikeda A, Yamaguchi J	Promoter analysis of OsAMt1 ; 2 and OsAMT1 ; 3 implies their distinct roles of nitrogen utilization in rice.	Breeding Sci	58	201-207	2008	AMT1;3	OsAMT1;3, AMT1-3, Osamt1-2, "OsAMT1,2", OsAMT1;2, OsAMT1.3, AMT1.2
284	Shirasawa K, Takeuchi Y, Ebitani T, Suzuki Y	Identification of gene for rice (Oryza sativa) seed lipoxygenase-3 involved in the generation of stale flavor and development of SNP markers for the lipoxygenase-3 deficiency.	Breeding Sci	58	169-176	2008	LOX3	Lox3*, lox3(t), LOX-3, Lox3, OsLOX4, LOX4
285	Abe M, Kuroshita H, Umeda M, Jun-Ichi Itoh, Nagato Y	The rice flattened shoot meristem, encoding CAF-1 p150 subunit, is required for meristem maintenance by regulating the cell-cycle period.	Dev Biol	319(2)	384-93	2008	_,OSH1	FSM, FAS1,OSKN1, Oskn1, OsKN1, OSH1/Oskn1, HB75	18538315
286	Komiya R, Ikegami A, Tamaki S, Yokoi S, Shimamoto K	Hd3a and RFT1 are essential for flowering in rice.	Development	135	767-74	2008	HD3A,MADS14,RFT1,RAP1A	Hd3a, FT, qHD3(t)*, FT-L 2, OsFTL2, FT-L2, FTL2,OsMADS14, FDRMADS6, RMADS211, AGL10, RAP1B,FT-L 3, OsFTL3, FT-L3, RFT,OsMADS15, FDRMADS3, RMADS215, MADS15, DEP	18223202
287	Koide Y, Ikenaga M, Shinya Y, Matsubara K, Sano Y	Two loosely linked genes controlling the female specificity for cross-incompatibility in rice.	Euphytica	164	753-760	2008	CIF1,CIF2,CIM,SUCIF	Cinf(t)*(Lcr), cinf(t), Cif, Lcr, Cinf,,cinm*, CINM, cim, cinm,SuCinf*, SUCINF, Su-Cif, Su Cinf
288	Tsuchimoto S, Hirao Y, Ohtsubo E, Ohtsubo H	New SINE families from rice, OsSN, with poly(A) at the 3' ends.	Genes Genet Syst	83	227-36	2008	_,_,_,_,_,_,_,_,_,_,_,_,_,_,_,_,_,_,_,_,_,_,_,_,_,_,_,_	OsSN1-1,OsSN1-2,OsSN1-6,OsSN1-10,OsSN1-12,OsSN1-13,OsSN1-25,OsSN1-27,OsSN1-37,OsSN1-51,OsSN1-61,OsSN2-1,OsSN2-2,OsSN2-7,OsSN2-12,OsSN2-14,OsSN2-30,OsSN2-50,OsSN2-8,OsSN3-1,OsSN3-30,OsSN3-42,OsSN3-59,OsSN3-69,OsSN3-76,OsSN3-80,OsSN3-81,OsSN3-89	18670134
289	Kubo T, Yamagata Y, Eguchi M, Yoshimura A	A novel epistatic interaction at two loci causing hybrid male sterility in an inter-subspecific cross of rice (Oryza sativa L.).	Genes Genet Syst	83(6)	443-53	2008	S35,S24	,S24(t), S24(t)*, Sb, F5-Du	19282622
290	Teranishi C, Yoshida K, Miyashita N	DNA polymorphism in the SUPERWOMAN1 (SPW1) locus of the wild rice Oryza rufipogon and its related species.	Genes Genet Syst	83(5)	403-415	2008	SPW1	SPW1, spw1, MADS16, OsMADS16	19168991
291	Ashikawa I, Hayashi N, Yamane H, Kanamori H, Wu J, Matsumoto T, Ono K, Yano M	Two adjacent nucleotide-binding site-leucine-rich repeat class genes are required to confer Pikm-specific rice blast resistance	Genetics	180(4)	2267-2276	2008	PIKM,PIK	Pik-m, Pi-m, Pi-km, Pikm, Pi m, Pikm1-TS, Pikm2-TS, Pi-km1, Pi-km2,Pik, RMg8, Pi-k, Pik-2, Pik-1, Pik1, Pik2	18940787
292	Koide Y, Ikenaga M, Sawamura N, Nishimoto D, Matsubara K, Onishi K, Kanazawa A, Sano Y	The evolution of sex-independent transmission ratio distortion involving multiple allelic interactions at a single locus in rice	Genetics	180(1)	409-420	2008	S6		18723891
293	Hirose S, Kawahigashi H, Tagiri A, Ohkawa Y	Herbicide-induced anthocyanin accumulation in transgenic rice by expression of rice OSB2 under the control of rice CYP72A21 promoter.	J Agric Food Chem	56(4)	1259-63.	2008	ANS	ANS, OsANS1, ANS1, LDOX	18217708
294	Ogo Y, Kobayashi T, Nakanishi Itai R, Nakanishi H, Kakei Y, Takahashi M, Toki S, Mori S, Nishizawa NK	A novel NAC transcription factor, IDEF2, that recognizes the iron deficiency-responsive element 2 regulates the genes involved in iron homeostasis in plants	J Biol Chem	283(19)	13407-13417	2008	NAC36	ONAC036, ONAC36, ONAC038, ONAC38, IDEF2, OsIDEF2	18308732
295	Sudo E, Itouga M, Kayo Yoshida-Hatanaka, Ono Y, Sakakibara H	Gene expression and sensitivity in response to copper stress in rice leaves.	J Exp Bot	59(12)	3465-74	2008	CHT5,_,_,_,_,_,_,_,_,PAL1,_,_,_,_,LOX11,POX22.3,_,RBBI2-2,RBBI3-1,_,_,PAL1,GSTU42,_,_,_,_,MTI1A	Cht5, OsChia4a, OsChitIVa,C4H2, OsC4H, OsC4HL, C4H,DIP3, XIP, OsHI-XIP,ROMT-17, ROMT17, CCoAOMT1,,,OsLTPG7, OsLTPg7,prx16,prx109, POX-2,OsPAL, Pal1*, Pal1, PAL, Pal_1, PalI, PAL2, OsPAL01, PAL01, OSPAL, CP-1, GP-1, OsPAL1,CCR21,ZRP4, OMT,prx71,prx117,OsLOX11, OsRCI-1, RCI-1, OsBphi262, OsLOX12,POX22.3, OSPER, OsPOX, Pir3, prx111, POX22, OsPOX1, OsPOX22.3,OsJAC1, JAC1,RBBI2-2,RBBI3-1, OsBBTI4,CHI,…	18676621
296	Kawakatsu T,Yamamoto MP,Hirose S,Yano M,Takaiwa F	Characterization of a new rice glutelin gene GluD-1 expressed in the starchy endosperm.	J Exp Bot	59	4233-45	2008	GLUD1	GluD1, GluD-1, OsEnS-33	18980953
297	Yamauchi T, Moritoh S, Johzuka-Hisatomi Y, Ono A, Terada R, Nakamura I, Iida S	Alternative splicing of the rice OsMET1 genes encoding maintenance DNA methyltransferase.	J Plant Physiol	165(17)	1774-82	2008	MET1B,MET1A	OsMET1b, OsMET1-2, MET1b,OsMET1a, OsMET1-1, MET1a	18281124
298	Takasaki H, Mahmood T, Matsuoka M, Matsumoto H, Komatsu S	Identification and characterization of a gibberellin-regulated protein, which is ASR5, in the basal region of rice leaf sheaths.	Mol Gen Genomics	279(4)	359-70	2008	ASR5	ASR5, Asr5, Asr1, OsASR1	18210155
299	Thirumurugan T, Ito Y, Kubo T, Serizawa A, Kurata N	Identification, characterization and interaction of HAP family genes in rice.	Mol Gen Genomics	279(3)	279-289	2008	HAP2E,HAP5G,HAP5D,DRAP2,HD5,DRAP1,HAP5C,HAP5E,HAP2H,HAP2D,HAP2I,HAP2G,HAP2A,HAP2C,HAP2F,HAP2B,HAP3K,HAP3J,HAP3G,HAP3E,HAP3F,HAP3D,HAP5B,HAP5A,HAP3I,HAP5F,HAP2J,HAP3C,HAP3A,HAP3B	OsHAP2E, NF-YA, CBF-B, NF-YA2, OsNF-YA2,OsHAP5G, NF-YC, CBF-C, OsNF-YC3, Os-NF-YC3, NF-YC3,OsHAP5D, NF-YC, CBF-C, OsNF-YC6, Os-NF-YC6, NF-YC6,OsDrAp2, DrAp2,Hd5(t)*, Hd5, qHD5, HAP3H, OsHAP3H, NF-YB, CBF-A, DTH8 , qHD5(t)*, Ghd8, Ghd8/DTH8, Lhd1, NF-YB11, OsNF-YB11, LH8,OsDrAp1, DrAp1,OsHAP5C, NF-YC, CBF-C, OsNF-YC2, Os-NF-YC2, NF-YC2, OsNF-YC4-1, NF-YC4-1,OsHAP5E, NF-YC, CBF-C, OsNF-YC7, Os-NF-Y…	18193457
300	Mitsuhara I, Iwai T, Seo S, Yanagawa Y, Kawahigasi H, Hirose S, Ohkawa Y, Ohashi Y	Characteristic expression of twelve rice PR1 family genes in response to pathogen infection, wounding, and defense-related signal compounds (121/180).	Mol Gen Genomics	279(4)	415-27	2008	PR1B,PR1-52,PR1-71,PR1A,PR1-72,PR1-12,PR1-121,PR1-22,PR1-21,PR1-51,PR1-73,PR1-101	OsPR1b, PR1b, OsPR1#011, OsPR1-11, PR-1b, OsPR-1b, PR1, PR-1,OsPR1#052, OsPR1-52,OsPR1#071, OsPR1-71,OsPR1a, OsPR-1a, PR1a, OsPR1#074, OsPR1-74, PR-1a,OsPR1#072, OsPR1-72,OsPR1#012, OsPR1-12,OsPR1#121, OsPR1-121,OsPR1#022, OsPR1-22,OsPR1#021, OsPR1-21,OsPR1#051, OsPR1-51,OsPR1#073, OsPR1-73,OsPR1#101, OsPR1-101, OsPR1L2, PR1L2	18247056
301	Fujino K, Matsuda Y, Ozawa K, Nishimura T, Koshiba T, Fraaije MW, Sekiguchi H	NARROW LEAF 7 controls leaf shape mediated by auxin in rice.	Mol Gen Genomics	279(5)	499-507	2008	YUCCA1,YUCCA2,COW1,YUCCA9,YUCCA7,YUCCA5,YUCCA6,YUCCA4,YUCCA3,YUCCA10,YUCCA11,YUCCA12,YUCCA13,YUCCA14	OsYUCCA1, OsYUC1,OsYUCCA2, OsYUC2,OsCOW1, oscow1, OsYUC8, NAL7, OsYUCCA8, YUCCA8, FMO, OsFMO(t),OsYUCCA9, OsYUC9, YUC9,OsYUCCA7, OsYUC7,OsYUCCA5, OsYUC5, YUC5,OsYUCCA6, OsYUC6,OsYUCCA4, OsYUC4, YUC4,OsYUCCA3, OsYUC3,OsYUCCA10, OsYUC10,OsYUCCA11, OsYUC11,OsYUCCA12, OsYUC12,OsYUCCA13, OsYUC13,OsYUCCA14, OsYUC14	18293011
302	Takai R, Isogai A, Takayama S, Che FS	Analysis of flagellin perception mediated by flg22 receptor OsFLS2 in rice.	Mol Plant Microbe Interact	21	1635-42	2008	NAC4,_	OsNAC4, NAC68, ONAC068, OnNAC4*, OnNAC4, OsNAC4/ONAC068,Os-FLS2, FLS2, OsFLS2	18986259
303	Takakura Y, Fang-Sik Che, Ishida Y, Tsutsumi F, Kurotani K, Usami S, Isogai A, Imaseki H	Expression of a bacterial flagellin gene triggers plant immune responses and confers disease resistance in transgenic rice plants.	Mol Plant Pathol	9(4)	525-9	2008	PAL1	OsPAL, Pal1*, Pal1, PAL, Pal_1, PalI, PAL2, OsPAL01, PAL01, OSPAL, CP-1, GP-1, OsPAL1	18705865
304	Xu X, Hayashi N, Wang C, Kato H, Fujimura T, Kawasaki S	Efficient authentic fine mapping of the rice blast resistance gene Pik-h in the Pik cluster, using new Pik-h -differentiating isolates	Mol Breeding	22(2)	289-299	2008	PIKH	Pi-kh, Pi k-h, Pi54, Pi54rh, Pi-k(h), Pik-h, Pikh
305	Shomura A, Izawa T, Ebana K, Ebitani T, Kanegae H, Konishi S, Yano M	Deletion in a gene associated with grain size increased yields during rice domestication	Nat Genet	40(8)	1023-1028	2008	qSW5	GW5, OsGW5	18604208
306	Umehara M, Hanada A, Yoshida S, Akiyama K, Arite T, Noriko Takeda-Kamiya, Magome H, Kamiya Y, Shirasu K, Yoneyama K, KYOZUKA J, Yamaguchi S	Inhibition of shoot branching by new terpenoid plant hormones.	Nature	455(7210)	195-200	2008	D17,D10,D3	d17(t), dwf14, d17, htd1, OsCCD7, CCD7, D17/HTD1, HTD1, OsD17,d10(d15,d16), d16, d15, dwf9, d10, OsCCD8b, OsCCD8, CCD8, OsD10,d3, dwf3, D3/OsMAX2, Os_F0760, SOL1, OsORE9	18690207
307	Koide Y, Onishi K, Nishimoto D, Akhil Ranjan Baruah, Kanazawa A, SANO Y	Sex-independent transmission ratio distortion system responsible for reproductive barriers between Asian and African rice species.	New Phytol	179(3)	888-900	2008	S1		18507773
308	Sakane I, Kamataki C, Takizawa Y, Nakashima M, Toki S, Ichikawa H, Ikawa S, Shibata T, Kurumizaka H	Filament formation and robust strand exchange activities of the rice DMC1A and DMC1B proteins.	Nucleic Acids Res	36(13)	4266-4276	2008	DMC1B,DMC1A	OsDMC1B, OsDmc1B, Dmc1B,OsDMC1A, OsDmc1A, Dmc1A, DMC1, OsDMC1, RiLIM15A	18583359
309	Mitani N, Yamaji N, Ma JF	Characterization of substrate specificity of a rice silicon transporter, Lsi1.	Pflugers Arch	456	679-86	2008	NIP1;1,LSI6,NIP3;1,LSI1	OsNIP1;1, NIP1-1, rMIP1, MIP1,Lsi6, OsNIP2;2, NIP2-2, OsLsi6,OsNIP3;1, NIP3-1,lsi1, NIP2-1, OsNIP2;1, NIP2;1, OsLsi1, lsi(t)	18214526
310	Shimizu T, Jikumaru Y, Okada A, Okada K, Koga J, Umemura K, Minami E, Shibuya N, Hasegawa M, Kodama O, Nojiri H,Y amane H	Effects of a bile acid elicitor, cholic acid, on the biosynthesis of diterpenoid phytoalexins in suspension-cultured rice cells.	Phytochemistry	69	973-81	2008	KS4,KS7,CPS2,CPS4	OsKS4, KS4, KSL4, OsKSL4, DTS2, OsDTS2, OsTPS16,OsKS7, KS7, KSL7, OsKSL7, DTC1, OsDTC1, OsKS3, OsDTC1/OsKS7, OsTPS6,OsCPS2, cps2, OsCPS2ent, CYC2, OsCyc2, OsCYC2, OsCPSL1, cpsl1, OsCyc2/OsCPS2, OsTPS7,OsCPS4, CYC1, OsCYC1, OsCyc1, cpsl3, OsCPSL3, OsCPSsyn, OsCyc1/OsCPS4, OsTPS15	18045629
311	Hirano K, Aya K, Hobo T, Sakakibara H, Kojima M, Rosalyn Angeles Shim, Hasegawa Y, Miyako Ueguchi-Tanaka, Matsuoka M	Comprehensive transcriptome analysis of phytohormone biosynthesis and signaling genes in microspore/pollen and tapetum of rice.	Plant Cell Physiol	49(10)	1429-50	2008	SLRL1,YUCCA1,YUCCA2,YUCCA6,YUCCA3,SLRL2,YUCCA5,YUCCA7,YUCCA4	OsSLRL1, OsGAI, OsSLRL,OsYUCCA1, OsYUC1,OsYUCCA2, OsYUC2,OsYUCCA6, OsYUC6,OsYUCCA3, OsYUC3,OsSLRL2,OsYUCCA5, OsYUC5, YUC5,OsYUCCA7, OsYUC7,OsYUCCA4, OsYUC4, YUC4	18718932
312	Isshiki M, Matsuda Y, Takasaki A, Hann Ling Wong, Satoh H, Shimamoto K	du3, a mRNA cap-binding protein gene, regulates amylose content in Japonica rice seeds.	Plant Biotechnol	25(5)	483-487	2008	DU3,WX1	du3, OsCBP20, OsCBP20/du3, CBP20,wx (Wx(am)), Wx, WX-B, GBSS-I, GBSS, OsGBSSI, GBSS1, OsGBSS1, GBSSI
313	Okada T, Nakayama H, Shinmyo A, Yoshida K	Expression of OsHAK genes encoding potassium ion transporters in rice.	Plant Biotechnol	25(3)	241-245	2008	HAK16,HAK15,HAK8,HAK12,HAK2,HAK3,HAK4,HAK10,HAK13,HAK11,HAK7,HAK17,HAK9,HAK5,HAK6,HAK1,HAK14	OsHAK16,OsHAK15,OsHAK8,OsHAK12,OsHAK2,OsHAK3,OsHAK4,OsHAK10,OsHAK13,OsHAK11,OsHAK7,OsHAK17,OsHAK9,OsHAK5,OsHAK6, OsSTA42,OsHAK1,OsHAK14
314	Terashima T, Fukuoka S, Saka N, Kudo S	Mapping of a blast field resistance gene Pi39(t) of elite rice strain Chubu 111.	Plant Breeding	127	485-489	2008	PI39	Pi39(t), Pi39
315	Yamada T, Matsuda F, Kasai K, Fukuoka S, Kitamura K, Tozawa Y, Miyagawa H, Wakasa,K	Mutation of a rice gene encoding a phenylalanine biosynthetic enzyme results in accumulation of phenylalanine and tryptophan	Plant Cell	20(5)	1316-1329	2008	_	Mtr1, MTR1, PDT, ADT	18487352
316	Gutjahr C, Banba M, Croset V, An K, Miyao A, An G, Hirochika H, Imaizumi-Anraku H, Paszkowski U	Arbuscular mycorrhiza-specific signaling in rice transcends the common symbiosis signaling pathway.	Plant Cell	20(11)	2989-3005	2008	AM10,AM11,AM2,AM1,AM26,AM29,AM31,AM42,AM39,AM25,CASTOR,NUP85,NUP133,POLLUX,AM3,SYMRK,BAD1,AM34,PT11,AM15,AM20,AM24,AM14,AM18,DMI3	AM10,AM11,AM2,AM1, prx53,AM26,AM29,AM31,AM42,AM39,AM25, OsNIP1;4, NIP1-4 ,Os-CASTOR,NUP85,NUP133,OsPOLLUX, Os-POLLUX,AM3,SYMRK,Badh1, badh1, BAD1, BADH1, OsBADH1, BADH,AM34,OsPT11, PHT1-11, OsPht1;11, ORYsa;PHT1;11,AM15,AM20,AM24,AM14,AM18,OsDMI3, OsCCaMK1, OsCCaMK, OsCCAMK, CCAMK	19033527
317	Suzaki T, Yoshida A, Hirano H	Functional diversification of CLAVATA3-related CLE proteins in meristem maintenance in rice.	Plant Cell	20	2049-58	2008	FON1,_,_,FON2	fon1, OsRLCK219, RLCK219,FCP2,FCP1, FCP1/Os CLE402, Os CLE402, OsCLE402,fon2, FON4, FON2/FON4	18676878
318	Yamaji N, Mitani N, Ma JF	A transporter regulating silicon distribution in rice shoots.	Plant Cell	20(5)	1381-1389	2008	LSI2,LSI1,LSI6	Lsi2, SIET1, OsLsi2,lsi1, NIP2-1, OsNIP2;1, NIP2;1, OsLsi1, lsi(t),Lsi6, OsNIP2;2, NIP2-2, OsLsi6	18515498
319	Nakashima A, Chen L, Thao NP, Fujiwara M, Wong HL, Kuwano M, Umemura K, Shirasu K, Kawasaki T, Shimamoto K	RACK1 functions in rice innate immunity by interacting with the Rac1 immune complex.	Plant Cell	20	2265-79	2008	RACK1,_,RBOHB,_,_,RAC1,PR10A	RACK1A, RWD, OsWD40-21, OsRACK1, OsRACK1A,OsWD40-122, OsRACK1B, RACK1B,rbohB, OsrbohB, Os rbohB, OsRbohB, OsNox1,OsSgt1, SGT1, OsSGT1, Os SGT1,RAR1, Os RAR1, OsRAR1,OsRAC1, OsRac1, Os Rac1, Rac1,PBZ1, OsPR10a, RPR10a, PR-10a, PR10a, PR10, OsPR10A, OsPR-10a, OsPR10, PR10/PBZ1, OsPBZ1	18723578
320	Satoh H, Shibahara K, Tokunaga T, Nishi A, Tasaki M, Hwang SK, Okita TW, Kaneko N, Fujita N, Yoshida M, Hosaka Y, Sato A, Utsumi Y, Ohdan T, Nakamura Y	Mutation of the plastidial (alpha)-glucan phosphorylase gene in rice affects the synthesis and structure of starch in the endosperm	Plant Cell	20(7)	1833-1849	2008	SBE1,ALK,_,_,SBE4,SBE3,SSIIIA,SSI	sbe1, Rbe1. Sbe1, sbe1*(QEI), RBE1, BEI, SBE I, QEI, OsBEI ,alk, SSII-3, OsSSIIa, OsSSII-3, SSIIa, SSS2A, OsSSIIaChr6,Pho2,Pho1,RBE4, OsSBE4, BEIIa, QEIIb, BEIIA, OsBEIIa,SBEIII*, SBEIII, Sbe3, RBE3, QEIIa, QEIIA, BEIIb, BEIIB, SBEIIb, OsBEIIb, sbe3, SBE III,OsSSIIIa, SSIII-2, SS3A, OsSSSIIIa,OsSSI, SSS 1, SSS1, SS1	18621947
321	Ueguchi-Tanaka M,Hirano K,Hasegawa Y,Kitano H,Matsuoka M	Release of the repressive activity of rice DELLA protein SLR1 by gibberellin does not require SLR1 degradation in the gid2 mutant.	Plant Cell	20	2437-46	2008	SLR1	slr1-1, slr1, slr, GAI, OsGAI, OsSLR1, Os SLR1, OsRGA1	18827181
322	Uddin MI, Qi Y, Yamada S, Shibuya I, Deng XP, Kwak S, Kaminaka H, Tanaka K	Overexpression of a new rice vacuolar antiporter regulating protein OsARP improves salt tolerance in tobacco.	Plant Cell Physiol	49	880-90	2008	_	OsARP, OsCTP	18420595
323	Tokunaga T, Miyata Y, Fujikawa Y, Esaka M	RNAi-mediated knockdown of the XIP-type endoxylanase inhibitor gene, OsXIP, has no effect on grain development and germination in rice.	Plant Cell Physiol	49	1122-7	2008	_	OsXIP	18511458
324	Fujii S, Toriyama K	DCW11, down-regulated gene 11 in CW-type cytoplasmic male sterile rice, encoding mitochondrial protein phosphatase 2c is relPlant Cell Physiol.ated to cytoplasmic male sterility.	Plant Cell Physiol	49(4)	633-40	2008	AOX1A,DCW11	Ao1-1, AOX1a, OsAOX1a, AOX 1a,DCW11, OsPP2C13, PP2C13, OsPP22	18308761
325	Banba M, Gutjahr C, Miyao A, Hirochika H, Paszkowski U, Kouchi H, Imaizumi-Anraku H	Divergence of evolutionary ways among common sym genes: CASTOR and CCaMK show functional conservation between two symbiosis systems and constitute the root of a common signaling pathway.	Plant Cell Physiol	49(11)	1659-71	2008	CASTOR,POLLUX,DMI3	Os-CASTOR,OsPOLLUX, Os-POLLUX,OsDMI3, OsCCaMK1, OsCCaMK, OsCCAMK, CCAMK	18852152
326	Ohmori Y, Abiko M, Horibata A, Hirano HY	A transposon, Ping, is integrated into intron 4 of the DROOPING LEAF gene of rice, weakly reducing its expression and causing a mild drooping leaf phenotype.	Plant Cell Physiol	49	1176-84	2008	DL	DL, dl(lop), lop, dl, dl1	18593744
327	Abe M, Fujiwara M, Kurotani K, Yokoi S, Shimamoto K	Identification of dynamin as an interactor of rice GIGANTEA by tandem affinity purification (TAP).	Plant Cell Physiol	49	420-32	2008	GI,SE1	OsGI, Gi, Os-GI,Se1(Lm,Lf,Rs,Fl), se(t), Hd1, HD1, Fl, Lm, Se1, K, Rs, Lf, Se-1, Hd1(t), qHD1(t), OsA, OsBBX18, Hd1/OsA, OsCCT21	18296724
328	Sakurai J, Ahamed A, Murai M, Maeshima M, Uemura M	Tissue and cell-specific localization of rice aquaporins and their water transport activities.	Plant Cell Physiol	49	42643	2008	PIP2A,PIP2;5,TIP2;2,TIP1;1,TIP2;1,PIP2;3	OsPIP2a, PIP2-1, PIP2a, PIP2.1, OsPIP2;1, OsPIP2-1,OsPIP2;5, PIP2-5,OsTIP2;2, TIP2-2,OsTIP1;1, TIP1-1, rTIP1,OsTIP2;1, TIP2-1, TIP2,OsPIP2;3, PIP2-3, OsPIP2-2	18037610
329	Konishi S, Ebana K, Izawa T	Inference of the japonica rice domestication process from the distribution of six functional nucleotide polymorphisms of domestication-related genes in various landraces and modern cultivars.	Plant Cell Physiol	49	1283-93	2008	qSW5,WX1,RC,qSH1,RD	GW5, OsGW5,wx (Wx(am)), Wx, WX-B, GBSS-I, GBSS, OsGBSSI, GBSS1, OsGBSS1, GBSSI,Rc, OsbHLH017, OsbHLH17, SD7-1, qSD7-1/qPC7,qSH1, qsh1, qSH-1,Rd, DFR, OsDFR, OS-DFR	18701522
330	Yao S, Ohmori S, Kimizu M, Yoshida H	Unequal genetic redundancy of rice PISTILLATA orthologs, OsMADS2 and OsMADS4, in lodicule and stamen development.	Plant Cell Physiol	49(5)	853-7	2008	SPW1,MADS2,MADS4	SPW1, spw1, MADS16, OsMADS16,OsMADS2, RMADS219, NMADS1, PI2, nmads1 ,OsMADS4, PI1	18378529
331	Chen H, Samadder PP, Tanaka Y, Ohira T, Okuizumi H, Yamaoka N, Miyao A, Hirochika H, Ohira T, Tsuchimoto S, Ohtsubo H, Nishiguchi M	OsRecQ1, a QDE-3 homologue in rice, is required for RNA silencing induced by particle bombardment for inverted repeat DNA, but not for double-stranded RNA.	Plant J	56	274-86	2008	-	OsRecQ1	18564381
332	Kazama T, Nakamura T, Watanabe M, Sugita M, Toriyama K	Suppression mechanism of mitochondrial ORF79 accumulation by Rf1 protein in BT-type cytoplasmic male sterile rice.	Plant J	55(4):	619-28	2008	ATP6	atp6, OsPOX1, prx3, POX1	18435825
333	Furukawa T, Imamura T, Kitamoto HK, Shimada H	Rice exonuclease-1 homologue, OsEXO1, that interacts with DNA polymerase lambda and RPA subunit proteins, is involved in cell proliferation.	Plant Mol Biol	66(5)	519-31	2008	_	OsEXO1, OsExo1, EXO1	18231866
334	Suzuki M, Tsukamoto T, Inoue H, Watanabe S, Matsuhashi S, Takahashi M, Nakanishi H, Mori S, Nishizawa NK	Deoxymugineic acid increases Zn translocation in Zn-deficient rice plants.	Plant Mol Biol	66(6)	609-17	2008	DMAS1,NAAT1	OsDMAS1,OsNAAT1	18224446
335	Inoue H, Takahashi M, Kobayashi T, Suzuki M, Nakanishi H, Mori S, Nishizawa NK	Identification and localisation of the rice nicotianamine aminotransferase gene OsNAAT1 expression suggests the site of phytosiderophore synthesis in rice.	Plant Mol Biol	66(1-2)	193-203	2008	NAAT1,NAAT2,NAAT6,NAAT5,NAAT4,DMAS1,NAAT3	OsNAAT1,OsNAAT2,OsNAAT6,OsNAAT5,OsNAAT4, OsNAAT1 ,OsDMAS1,OsNAAT3	18034312
336	Fujino K, Sekiguchi H	Site specific cytosine methylation in rice nonautonomous transposable element nDart.	Plant Mol Biol	67	511-8	2008	NDART1	nDart, nDART1, nDART	18409027
337	Matsubara K, Yamanouchi U, Wang ZX, Minobe Y, Izawa T, Yano M	Ehd2, a rice ortholog of the maize INDETERMINATE1 gene, promotes flowering by up-regulating Ehd1.	Plant Physiol	148	1425-35	2008	EHD2/RID1	Ehd2, RID1, OsID1, ID1, OsId1, OsID, Ehd2/RID1/OsId1	18790997
338	Itoh J, Hibara K, Sato Y, Nagato Y	Developmental role and auxin responsiveness of Class III homeodomain leucine zipper gene family members in rice.	Plant Physiol	147	1960-75	2008	HOX33,HOX29,OSHB4,HOX10,HOX9	Oshox33, OsHox33, OSHB3,Oshox29, OsHox29, OSHB5,OSHB4, OsHox32, HOX32, OsHB4, Oshox32, PHB3,Oshox10, OsHox10, OsHB1, HB1, OSHB1,Oshox9, OsHox9, OsHB2, HB2, OSHB2	18567825
339	Kitomi Y, Ogawa A, Kitano H, Inukai Y	CRL4 regulates crown root formation through auxin transport in rice.	Plant Root		19-28	2008	CRL4,_	OsGNOM1, GNOM1, CRL4/GNOM1,
340	Sawa S, Kinoshita A, Betsuyaku S, Fukuda H	A large family of genes that share homology with CLE domain in Arabidopsis and rice.	Plant Signal Behav	3(5)	337-9	2008	_,_,_,_,_,_,_,_,_,_,_,_,_,_,_,_,_,_,_,_,_,_,_,_,_,_,_,_,_,_,_,_,_,_,_,_,FON2,_,_,_,_,_,_,_,_,_,_	OsCLE304, CLE304,OsCLE103, CLE103,OsCLE204, CLE204,Os_CLE71, OsCLE71, CLE71,FCP1, FCP1/Os CLE402, Os CLE402, OsCLE402,OsCLE104, CLE104,Os_CLE24, OsCLE24, CLE24,OsCLE603, CLE603,Os_CLE48, OsCLE48, CLE48,Os_CLE45, OsCLE45, CLE45,OsCLE504, CLE504,OsCLE507, CLE507,Os_CLE42, OsCLE42, CLE42,OsCLE306, CLE306,OsCLE502, CLE502,OsCLE206, CLE206,OsCLE203, CLE203,OsCLE303, CLE303,Os_CLE43, OsCLE43, CLE43,OsC…	19841664
341	Uchiyama Y, Suzuki Y, Sakaguchi K	Characterization of plant XRCC1 and its interaction with proliferating cell nuclear antigen.	Planta	227(6)	1233-1241	2008	_,FEN1	OsXRCC1,OsFEN1, OsFEN-1a, FEN-1	18247046
342	Tani T, Sobajima H, Okada K, Chujo T, Arimura S, Tsutsumi N, Nishimura M, Seto H, Nojiri H, Yamane H	Identification of the OsOPR7 gene encoding 12-oxophytodienoate reductase involved in the biosynthesis of jasmonic acid in rice.	Planta	227	517-26	2008	OPR10,OPR8,OPR9,OPR2,OPR3,OPR5,OPR6,OPR4,OPR1,OPR7	OsOPR10, OsOPR12, OsOPR01-1,OsOPR8, OsOPR7, OsOPR02-1,OsOPR9, OsOPR01-2,OsOPR2, OsOPR06-5,OsOPR3, OsOPR06-4,OsOPR5, OsOPR6, OsOPR06-2,OsOPR6, OsOPR4, OsOPR06-1,OsOPR4, OsOPR10, OsOPR06-3,OsOPR1, OsOPR2, OsOPR11, OsOPR06-6, OPDAR1, OsOPR, OPDAR,OsOPR7, OsOPR13, OsOPR3, OsOPR5, OsOPR9, OsOPR08-1	17938955
343	Yano K, Yoshida S, Muller J, Singh S, Banba M, Vickers K, Markmann K, White C, Schuller B, Sato S, Asamizu E, Tabata S, Murooka Y, Perry J, Wang TL, Kawaguchi M, Imaizumi-Anraku H, Hayashi M, Parniske M	From the Cover: CYCLOPS, a mediator of symbiotic intracellular accommodation.	Proc Natl Acad Sci USA	105(51)	20540-20545	2008	IPD3	OsIPD3, Osipd3, CYCLOPS, IPD3/CYCLOPS, OsCYCLOPS	19074278
344	Ma JF, Yamaji N, Mitani N, Xu XY, Su YH, McGrath SP, Zhao FJ	Transporters of arsenite in rice and their role in arsenic accumulation in rice grain.	Proc Natl Acad Sci USA	105	2933384	2008	LSI2,LSI1	Lsi2, SIET1, OsLsi2,lsi1, NIP2-1, OsNIP2;1, NIP2;1, OsLsi1, lsi(t)	18626020
345	Fujino K, Sekiguchi H, Matsuda Y, Sugimoto K, Ono K, Yano,M	Molecular identification of a major quantitative trait locus, qLTG3-1, controlling low temperature germinability in rice.	Proc Natl Acad Sci USA	105(34)	12623-12628	2008	qLTG-3-1(t)	qLTG-3-1(t), qLTG3-1, OsHyPRP05, OsHyPRP5, HyP/GRP05, HyP/GRP5	18719107
346	Fukao T, Bailey-Serres J	submergence tolerance conferred by Sub1A is mediated by SLR1 and SLRL1 restriction of gibberellin responses in rice.	Proc Natl Acad Sci USA	105(43)	16814-9	2008	SUB1B,SUB1A,SUB1C,SLRL1,SLR1	Sub1B, OsERF#063, OsERF063, OsERF63, ERF63, AP2/EREBP#166, AP2/EREBP166,Sub1A, Sub1A-1, Sub1A-2,Sub1C, OsERF#073, OsERF073, OsERF73, ERF73, AP2/EREBP#122, AP2/EREBP122,OsSLRL1, OsGAI, OsSLRL,slr1-1, slr1, slr, GAI, OsGAI, OsSLR1, Os SLR1, OsRGA1	18936491
347	Kitomi Y, Kitano H, Inukai Y	Mapping of the CROWN ROOTLESS3 gene, CRL3, in rice.	RGN	24	31-33	2008	CRL3	crl3
348	Tanaka N, Itoh J, Nagato Y	Rice PETER PAN SYNDROME gene regulates juvenile-adult phase transition.	RGN	24	16-17	2008	PPS	OsWD40-55, OsCOP1, COP1
349	Yoshimura A, Nagato Y	Report of the Committee on Gene Symbolization, Nomenclature and Linkage Groups	RGN	24	42560	2008	S30 ,S32,S33,S34,LGC2,S31,PSS1	S30-i , S30-j ,S30-n,S32-kn , S32-ti ,S32-n,S32(t)(=qSS2) ,S33-id,S33-j.,S33-n,S34-id ,S34-j.,S34-n,S34(t) ,,S31-gi,S31-un,S31-n,S31(t),pss1
350	Yamagata Y, Doi K, Yasui H, Yoshimura A	Linkage analysis of SPS6, SPS9 and SPS12, the sporophytic rice genes acting in pollen development.	RGN	24	14	2008	SPS6,SPS9,SPS12	sps6,sps9,sps12
351	Ueda S, Horino T, Arii K, Morita T, Takao T, Hashimoto K	Magnetic resonance imaging of palindromic rheumatism.	Rheumatol Int	29(1)	32021	2008	CHT11	Cht11	18663450
352	Wu J, Mizuno H, Sasaki T, Matsumoto T	Comparative analysis of rice genome sequence to understand the molecular basis of genome evolution.	Rice			2008	ADH1,SD1	Adh1, Adh1/2, adh1/adh2,sd1, sd1 (d47, sd1-d, sd1-1), d49(sd1-r), d47, C20OX2, OsGA20ox-2, OsGA20ox2, GA20ox-2, GA20OX2, GA20ox2, sd-1,SD1-ja, SD1-in, sd1-2, Sd-1, GA20, 20ox2, Os20ox2
353	Utami DW, Moeljopawiro S, Hanarida I, Tharreau D	Fine mapping of rice blast QTL from Oryza rufipogon and IR64 by SNP markers.	Sabrao J Breed Genet	40	105-115	2008	PIR4,PIR7	Pir4,Pir7
354	Kito H, Zenbayashi-Sawata K, Koizumi S, Nakajima T	Responses of a near isogenic line with the field resistance gene Pi34 to rice blast.	J Gen Plant Pathol	74	191-192	2008	PI34	Pi34, RMg71, Pi24(t)
355	Ysuda N, Zenbayashi K, Fujita K	Identification of an avirulence gene in Magnaporthe oryzae which controls avirulence to the resistance rice cultivar 'Hokkai188'.	J Gen Plant Pathol	74	191-191	2008	PI35	Pi35(t)
356	Nishimura H, Ahmed N, Tsugane K, Iida S, Maekawa M	Distribution and mapping of an active autonomous aDart element responsible for mobilizing nonautonomous nDart1 transposons in cultivated rice varieties.	Theor Appl Genet	116	395-405	2008	ADART,NDART1,ClpP5	aDart,nDart, nDART1, nDART,OsClpP5	18060657
357	Matsubara K, Kono I, Hori K, Nonoue Y, Ono N, Shomura A, Mizubayashi T, Yamamoto S, Yamanouchi U, Shirasawa K, Nishio T, Yano M	Novel QTLs for photoperiodic flowering revealed by using reciprocal backcross inbred lines from crosses between japonica rice cultivars	Theor Appl Genet	117(6)	935-945	2008	E3,HD16,HD6,EF1,SE1,HD3B	,Hd16, EL1, CK1,Hd6(t)*, OSCKA2, OsCKA2,Ef1 (Ef2), Ef2, Ef1, Ehd1, Eh1(t)*, EF1, ef1, qEHD-10-1(t) (qEhd1), OsRR30, OsRR22 ,Se1(Lm,Lf,Rs,Fl), se(t), Hd1, HD1, Fl, Lm, Se1, K, Rs, Lf, Se-1, Hd1(t), qHD1(t), OsA, OsBBX18, Hd1/OsA, OsCCT21,Hd17, EF7, Ef7, OsELF3-1, OsELF3, ELF3_chr.6	18726584
358	Nonoue Y, Fujino K, Hirayama Y, Yamanouchi U, Lin SY, Yano M	Detection of quantitative trait loci controlling extremely early heading in rice.	Theor Appl Genet	116(5)	715-722	2008	HD4,HD5,SE1	Hd4(t), qHD4(t), qHD4,Hd5(t)*, Hd5, qHD5, HAP3H, OsHAP3H, NF-YB, CBF-A, DTH8 , qHD5(t)*, Ghd8, Ghd8/DTH8, Lhd1, NF-YB11, OsNF-YB11, LH8,Se1(Lm,Lf,Rs,Fl), se(t), Hd1, HD1, Fl, Lm, Se1, K, Rs, Lf, Se-1, Hd1(t), qHD1(t), OsA, OsBBX18, Hd1/OsA, OsCCT21	18193402
359	Ando T, Yamamoto T, Shimizu T, Ma XF, Shomura A, Takeuchi Y, Lin SY, Yano M	Genetic dissection and pyramiding of quantitative traits for panicle architecture by using chromosomal segment substitution lines in rice.	Theor Appl Genet	116	881-90	2008	qPBN6,qSBN1	qPBN6,qSBN1	18274726
360	Mikami I, Uwatoko N, Ikeda Y, Yamaguchi J, Hirano H, Suzuki Y, Sano Y	Allelic diversification at the wx locus in landraces of Asian rice.	Theor Appl Genet	116(7)	979-989	2008	WX1	wx (Wx(am)), Wx, WX-B, GBSS-I, GBSS, OsGBSSI, GBSS1, OsGBSS1, GBSSI	18305920
361	Kim BK, Fujioka S, Takatsuto S, Tsujimoto M, Choe S	Castasterone is a likely end product of brassinosteroid biosynthetic pathway in rice.	Biochem Biophys Res Commun	374	614-9	2008	BRD1	brd1, OsDWARF, DWARF, OsBR6ox, CYP85A1, CYP85A4, OsDWF, CYP85A1/OsDWARF, OsBRD1, OsCYP85A1	18656444
362	Yang L, Kajiura H, Suzuki K, Hirose S, Fujiyama K, Takaiwa F	Generation of a transgenic rice seed-based edible vaccine against house dust mite allergy.	Biochem Biophys Res Commun	365	334-9	2008	GLUB1	GluB1, GluB1-A, GluB-1, OsGluB1	17988639
363	Kito H, Zenbayashi-Sawata K, Koizumi S, Nakajima T	Control effects of the field resistance gene on infection with rice blast disease.	Ann Rep Plant Prot North Japan	60	25-29	2009	PI34	Pi34, RMg71, Pi24(t)
364	Uchiyama R, Aoki K, Sugimoto H, Taka N, Katayama T, Itonori S, Sugita M, Fang-Sik Che, Kumagai H, Yamamoto K	Phosphocholine-containing glycosyl inositol-phosphoceramides from Trichoderma viride induce defense responses in cultured rice cells.	Biosci Biotechnol Biochem	73(1)	27242	2009	PR10A	PBZ1, OsPR10a, RPR10a, PR-10a, PR10a, PR10, OsPR10A, OsPR-10a, OsPR10, PR10/PBZ1, OsPBZ1	19129653
365	Yasuda M, Isawa T, Shinozaki S, Minamisawa K, Nakashita H	Effects of colonization of a bacterial endophyte, Azospirillum sp. B510, on disease resistance in rice.	Biosci Biotechnol Biochem	73(12)	254089	2009	PR10A,PR4,WRKY45,PR1B,PR1A	PBZ1, OsPR10a, RPR10a, PR-10a, PR10a, PR10, OsPR10A, OsPR-10a, OsPR10, PR10/PBZ1, OsPBZ1,OsPR4, OsPR4a, OsPR-4,OsWRKY45,OsPR1b, PR1b, OsPR1#011, OsPR1-11, PR-1b, OsPR-1b, PR1, PR-1,OsPR1a, OsPR-1a, PR1a, OsPR1#074, OsPR1-74, PR-1a	19966496
366	Katayama H, Mori M, Kawamura Y, Tanaka T, Mori M, Hasegawa H	Production and characterization of transgenic rice plants carrying a high-affinity nitrate transporter gene (OsNRT2.1).	Breeding Sci	59(3)	237-243	2009	NRT2.1	OsNRT2.1, OsNRT2.2
367	Yuo T, Toyota M, Ichii M, Taketa S	Molecular cloning of a root hairless gene rth1 in rice.	Breeding Sci	59(1)	13-20	2009	RTH1,_	OsAPY, RTH1,OsAPYL
368	Win KT, Kubo T, Miyazaki Y, Doi K, Yamagata Y, Yoshimura A	Identification of two loci causing F1 pollen sterility in inter- and intraspecific crosses of rice.	Breeding Sci	59(4)	411-418	2009	S25	S25(t), S25(t)*
369	Hibara K, Obara M, Hayashida E, Abe M, Ishimaru T, Satoh H, Itoh J, Nagato Y	The ADAXIALIZED LEAF1 gene functions in leaf and embryonic pattern formation in rice.	Dev Biol	334(2)	345-54	2009	ADS,ADL1	ads,adl1	19665012
370	Komiya R, Yokoi S, Shimamoto K	A gene network for long-day flowering activates RFT1 encoding a mobile flowering signal in rice.	Development	136(20)	3443-50	2009	HD3A,MADS14,SE1,MADS50,GHD7,PHYB,RFT1,RAP1A	Hd3a, FT, qHD3(t)*, FT-L 2, OsFTL2, FT-L2, FTL2,OsMADS14, FDRMADS6, RMADS211, AGL10, RAP1B,Se1(Lm,Lf,Rs,Fl), se(t), Hd1, HD1, Fl, Lm, Se1, K, Rs, Lf, Se-1, Hd1(t), qHD1(t), OsA, OsBBX18, Hd1/OsA, OsCCT21,OsMADS50, AGL20, SOC1, OsSOC1, RMADS208,Ghd2, Ghd7, OsCCT26, OsCMF8, OsI,phyB, PHYB1, OsPHYB,FT-L 3, OsFTL3, FT-L3, RFT,OsMADS15, FDRMADS3, RMADS215, MADS15, DEP	19762423
371	Kaneda T, Taga Y, Takai R, Iwano M, Matsui H, Takayama S, Isogai A, Che FS	The transcription factor OsNAC4 is a key positive regulator of plant hypersensitive cell death.	EMBO J	28	926-36	2009	_,NAC4,HSP90	IREN,OsNAC4, NAC68, ONAC068, OnNAC4*, OnNAC4, OsNAC4/ONAC068,OsHsp90, rHSP90, OsHSP90	19229294
372	Mitsuya S, Yokota Y, Fujiwara T, Mori N, Takabe T	OsBADH1 is possibly involved in acetaldehyde oxidation in rice plant peroxisomes.	FEBS Lett	583(22)	630289	2009	BAD1,SK2(T)(SCL, FGR)	Badh1, badh1, BAD1, BADH1, OsBADH1, BADH,sk2(t)(scl, fgr), fgr, scl, BAD2, BADH2, sk2, OsBADH2, Badh2, badh2, Os2AP, BADH-2	19850038
373	Yoshida K, Miyashita NT	DNA polymorphism in the blast disease resistance gene Pita of the wild rice Oryza rufipogon and its related species.	Genes Genet Syst	84(2)	121-136	2009	PITA	Pita, Pita (sl, Pi4a, Pi-ta), Pita2, Pi4a, Pita, Pi-ta, Pita-2, Pi-ta2, Pi-4(t), Pi-4, Pi4, Pi-4a(t), OsTRXh6, TRXh6, OsTrx30	19556706
374	Sunohara H, Kawai T, Shimizu-Sato S, Sato Y, Sato K, Kitano H	A dominant mutation of TWISTED DWARF 1 encoding an alpha-tubulin protein causes severe dwarfism and right helical growth in rice.	Genes Genet Syst	84	209-18	2009	TID1	TID1, TubA2, SRS5, OS-TubA2	19745569
375	Takano-Kai N, Jiang H, Kubo T, Sweeney M, Matsumoto T, Kanamori H, Padhukasahasram B, Bustamante C, Yoshimura A, Doi K, McCouch S	Evolutionary history of GS3, a gene conferring grain length in rice.	Genetics	182(4)	1323-34	2009	LK3	lk3(t), lk3(t)*, SG3, GS3, SG3-GS3, OsGW3, OsGS3	19506305
376	Nagatoshi Y, Nakamura T	Arabidopsis HARMLESS TO OZONE LAYER protein methylates a glucosinolate breakdown product and functions in resistance to Pseudomonas syringae pv. maculicola.	J Biol Chem	284(29)	19301-9	2009	_,_	OsHOL1,OsHOL2	19419967
377	Kosugi S, Hasebe M, Matsumura N, Takashima H, Etsuko Miyamoto-Sato, Tomita M, Yanagawa H	Six classes of nuclear localization signals specific to different binding grooves of importin alpha.	J Biol Chem	284(1)	478-85	2009	IMPA1A	rImpa1a, Impa1a, Osimpa1, Osimpalpha1	19001369
378	Okada A, Okada K, Miyamoto K, Koga J, Shibuya N, Nojiri H, Yamane H	OsTGAP1, a bZIP transcription factor, coordinately regulates the inductive production of diterpenoid phytoalexins in rice.	J Biol Chem	284(39)	26510-8	2009	KS7,KS4,MAS,CPS4,CYP99A3,BZIP37,DXS3,CYP99A2	OsKS7, KS7, KSL7, OsKSL7, DTC1, OsDTC1, OsKS3, OsDTC1/OsKS7, OsTPS6,OsKS4, KS4, KSL4, OsKSL4, DTS2, OsDTS2, OsTPS16,OsMAS, MAS1, OsMAS1,OsCPS4, CYC1, OsCYC1, OsCyc1, cpsl3, OsCPSL3, OsCPSsyn, OsCyc1/OsCPS4, OsTPS15 ,,OsTGAP1, OsbZIP37,OsDXS, OsDXS3, dxs3,CYP99A2	19635799
379	Inoue H, Kobayashi T, Nozoye T, Takahashi M, Kakei Y, Suzuki K, Nakazono M, Nakanishi H, Mori S, Nishizawa NK	Rice OsYSL15 is an iron-regulated iron(III)-deoxymugineic acid transporter expressed in the roots and is essential for iron uptake in early growth of the seedlings.	J Biol Chem	284(6)	3470-9	2009	YSL15	OsYSL15, OsYs7	19049971
380	Fujita N, Toyosawa Y, Utsumi Y, Higuchi T, Hanashiro I, Ikegami A, Akuzawa S, Yoshida M, Mori A, Inomata K, Itoh R, Miyao A, Hirochika H, Satoh H, Nakamura Y	Characterization of pullulanase (PUL)-deficient mutants of rice (Oryza sativa L.) and the function of PUL on starch biosynthesis in the developing rice endosperm.	J Exp Bot	60	1009-23	2009	PUL	OsPUL, SDBE, OsPUL3, RE	19190097
381	Akiyama T, Jin S, Yoshida M, Hoshino T, Opassiri R, Ketudat Cairns JR	Expression of an endo-(1,3;1,4)-beta-glucanase in response to wounding, methyl jasmonate, abscisic acid and ethephon in rice seedlings.	J Plant Physiol	166(16)	1814-25	2009	_,_,_,_,_	OsEGL2,OsGLN1,Osg1,OsPR2, Gns4, OsGLN2,OsPR2, Gns1, OsEGL1	19570592
382	Fujino K, Matsuda Y, Sekiguchi H	Transcriptional activity of rice autonomous transposable element Dart.	J Plant Physiol	166	1537-43	2009	DART01,DART02,DART28,_	Dart01,Dart02,Dart28,	19410335
383	Koide Y, Kobayashi N, Xu D, Fukuta Y	Resistance genes and selection DNA markers for blast disease in rice (Oryza sativa L.).	JARQ	43	255-280	2009	PIIS1,PI6,PITA,PIG,PI30,PI29,PIK,PISH,PI67,PIIS2,PI11,PI7,PI8,PI20,PI21,PI10,PI15,PI23,PITP,PI24,PI12,PIQ1,PI5,PILM2,PISE1,PISE2,PISE3,PITQ5,PITQ6,PI22,PIZ5,PI3,PI13,PI12,PI13,PI14,PI14,PI16,PI17,PI18,PI19,PI24,PI25,PI25,PI26,PI28,PI31,PI32,PI38,PI40,PID2,PIF,PIGD1,PIGD3,PI36,PIA,PI27,PI27,PI34,PI35,PI39,PI39,PI44,PI62,PI157,PICO39,PIGD2,PIGM,PI9,PI21,PII2,PIKS,PIKUR1,PIKUR2,PIY1,PIY2,PI26,PII,PI…	Pi is1(Rb4), Rb4, Rb-4, Piis1, Pi-is-1,Pi6(t)*, Pi6, Pi-6(t), pi6(t),Pita, Pita (sl, Pi4a, Pi-ta), Pita2, Pi4a, Pita, Pi-ta, Pita-2, Pi-ta2, Pi-4(t), Pi-4, Pi4, Pi-4a(t), OsTRXh6, TRXh6, OsTrx30,Pi-g(t),Pi-30(t), Pi30(t),Pi-29(t), Pi29(t),Pik, RMg8, Pi-k, Pik-2, Pik-1, Pik1, Pik2,Pi sh, Pish, Pi-sh, Pish(t),Pi67(t)*, Pi67, Pi67(t),Pi is2(Rb5), Rb5, Piis2, Pi-is-2, Rb-5,Pi11(t)*(Pi zh), Pi11(t)*, …
384	Ishimaru Y, Bashir K, Fujimoto M, An G, Itai RN, Tsutsumi N, Nakanishi H, Nishizawa NK	Rice-specific mitochondrial iron-regulated gene (MIR) plays an important role in iron homeostasis.	Mol Plant	2(5)	1059-66	2009	_	OsMIR, MIR	19825680
385	Hagiwara WE, Uwatoko N, Sasaki A, Matsubara K, Nagano H, Onishi K, Sano Y	Diversification in flowering time due to tandem FT-like gene duplication, generating novel Mendelian factors in wild and cultivated rice.	Mol. Ecol.	18(7)	1537-49	2009	HD3A,RFT1	Hd3a, FT, qHD3(t)*, FT-L 2, OsFTL2, FT-L2, FTL2,FT-L 3, OsFTL3, FT-L3, RFT	19298266
386	Shimatani Z, Takagi K, Eun CH, Maekawa M, Takahara H, Hoshino A, Qian Q, Terada R, Johzuka-Hisatomi Y, Iida S, Tsugane K	Characterization of autonomous Dart1 transposons belonging to the hAT superfamily in rice.	Mol Gen Genomics	281	329-44	2009	ADART1-27,NDART1-0,DART1-27	aDart1-27,nDART1-0,Dart1-27	19123010
387	Hiraga S, Sasaki K, Hibi T, Yoshida H, Uchida E, Kosugi S, Kato T, Mie T, Ito H, Katou S, Seo S, Matsui H, Ohashi Y, Mitsuhara I	Involvement of two rice ETHYLENE INSENSITIVE3-LIKE genes in wound signaling.	Mol Gen Genomics	282(5)	517-29	2009	EIL2,EIL3,EIL4,EIL5,EIL6,EIL1	OsEIL2,OsEIL3,OsEIL4,OsEIL5,OsEIL6,OsEIL1, EIN3, OsEIN3	19798512
388	Jiang CJ, Shimono M, Maeda S, Inoue H, Mori M, Hasegawa M, Sugano S, Takatsuji H	Suppression of the rice fatty-acid desaturase gene OsSSI2 enhances resistance to blast and leaf blight diseases in rice.	Mol Plant Microbe Interact	22(7)	820-9	2009	WRKY45,_,PR1B	OsWRKY45,OsSSI2,OsPR1b, PR1b, OsPR1#011, OsPR1-11, PR-1b, OsPR-1b, PR1, PR-1	19522564
389	Hattori Y, Nagai K, Furukawa S, Song XJ, Kawano R, Sakakibara H, Wu J, Matsumoto T, Yoshimura A, Kitano H, Matsuoka M, Mori H, Ashikari M	The ethylene response factors SNORKEL1 and SNORKEL2 allow rice to adapt to deep water.	Nature	460(7258)	1026-30	2009	SNK1,SNK2	SK1,SK2	19693083
390	Seto Y, Hamada S, Matsuura H, Matsushige M, Satou C, Takahashi K, Masuta C, Ito H, Matsui H, Nabeta K	Purification and cDNA cloning of a wound inducible glucosyltransferase active toward 12-hydroxy jasmonic acid.	Phytochemistry	70	370-9	2009	_	OsSGT	19233441
391	Gogami Y, Ito K, Kamitani Y, Matsushima Y, Oikawa T	Occurrence of D-serine in rice and characterization of rice serine racemase.	Phytochemistry	70(3)	380-387	2009	_	SerR	19249065
392	Heuer S, Lu X, Chin JH, Tanaka JP, Kanamori H, Matsumoto T, De Leon T, Ulat VJ, Ismail AM, Yano M, Wissuwa M	Comparative sequence analyses of the major quantitative trait locus phosphorus uptake 1 (Pup1) reveal a complex genetic structure.	Plant Biotechnol J	7	456-71	2009	_,_,_,_,_,_,_,_	OsPupK04-1,OsPupK01,OsPupK53,OsPupK67,OsPupK05-1,PSTOL1, Pstol1, OsPSTOL1, Pstol1/OsPupK46-2, OsPupK46-2, Pup1, PHO,OsPupK20-2,OsPupK29-1	19422603
393	Komori T, Miyata M, Yamamoto T, Nitta,N, Hiei,Y, Yano,M, Ueki,J and Komari,T	Isolation and functional analysis of the gene controlling the stub-spreading trait in rice (Oryza sativa L.)	Plant Breeding	128(6)	568-575	2009	SPK	Spk(t), Spk(t)*), Spk, OsTAC1, TAC1
394	Kitajima A, Asatsuma S, Okada H, Hamada Y, Kaneko K, Nanjo Y, Kawagoe Y, Toyooka K, Matsuoka K, Takeuchi M, Nakano A, Mitsui T	The rice alpha-amylase glycoprotein is targeted from the Golgi apparatus through the secretory pathway to the plastids.	Plant Cell	21(9)	2844-58.	2009	AMY3B,AMY3C,AMY3E,AMY3D,AMY1A	Amy3A/B/C*(RAmy3A/B/C), alpha Amy6, AmyII-5, AMY1.6, Amy1.6, Amy3B, BRAmy3A/B/C, Amy3A/B/C*, Amy6, RAmy3B, alphaAmy6-C,Amy3A/B/C*(RAmy3A/B/C), AmyII-6, AMY1.7, Amy3C, RAmy3A/B/C, Amy3A/B/C*, Amy7, AMY3B, RAmy3C,Amy3D/E*(RAmy3D/E), alpha Amy8, alphaAmy8, AmyII-3, AMY1.4, Amy3E, Amy3D/E*, RAmy3D/E, Amy9, RAmy3E, alphaAmy8-C,Amy3D/E*(RAmy3D/E), alpha Amy3, AmyII-4, AMY1.3, Amy3D, Amy3D/E*, RAmy3D/E,…	19767453
395	Yamaji N, Huang CF, Nagao S, Yano M, Sato Y, Nagamura Y, Ma JF	A zinc finger transcription factor ART1 regulates multiple genes implicated in aluminum tolerance in rice.	Plant Cell	21(10)	3339-49	2009	ART1,STAR2,EXPA10,CDT3,STAR1	ART1, STAR3,STAR2,OsEXPA10, OsEXP10, osaEXPa1.28,OsCDT3,OsENA2, OsABCI12	19880795
396	Aya K, Ueguchi-Tanaka M, Kondo M, Hamada K, Yano K, Nishimura M, Matsuoka M	Gibberellin modulates anther development in rice via the transcriptional regulation of GAMYB.	Plant Cell	21	1453-72	2009	GID1,GID2,KAR,CYP703A3,GAMYB	gid1, OsGID1, Thl, Os GID1,gid2, GF14e, OsGF14e, OsGID2,,,OsGAMYB, GAM1, OsGAMyb, Os-MYBGA, Os GAMYB	19454733
397	Oikawa T, Kyozuka J	Two-step regulation of LAX PANICLE1 protein accumulation in axillary meristem formation in rice.	Plant Cell	21	1095-108	2009	LAX1	lax, lax(lx), LAX1, lx, OsbHLH123	19346465
398	Kuroha T, Tokunaga H, Kojima M, Ueda N, Ishida T, Nagawa S, Fukuda H, Sugimoto K, Sakakibara H	Functional analyses of LONELY GUY cytokinin-activating enzymes reveal the importance of the direct activation pathway in Arabidopsis.	Plant Cell	21(10)	3152-69	2009	LOGL9,LOG1,LOGL1,LOGL2,LOGL3,LOGL4,LOGL5,LABA1,LOGL7,LOGL8,LOGL10	LOGL9,LOG1, LOG, Log, log,LOGL1,LOGL2,LOGL3,LOGL4,LOGL5,LOGL6, OsLOGL6, An-2,LOGL7,LOGL8,LOGL10	19837870
399	Yamaji N, Ma JF	A transporter at the node responsible for intervascular transfer of silicon in rice.	Plant Cell	21(9)	2878-83	2009	LSI6	Lsi6, OsNIP2;2, NIP2-2, OsLsi6	19734433
400	Ohmori S, Kimizu M, Sugita M, Miyao A, Hirochika H, Uchida E, Nagato Y, Yoshida H	MOSAIC FLORAL ORGANS1, an AGL6-like MADS box gene, regulates floral organ identity and meristem fate in rice.	Plant Cell	21(10)	3008-25	2009	MFO1,MADS17	OsMADS6, MADS6,OsMADS17, NMADS3, RMADS213, nmads3	19820190
401	Huang CF, Yamaji N, Mitani N, Yano M, Nagamura Y, Ma JF	A bacterial-type ABC transporter is involved in aluminum tolerance in rice.	Plant Cell	21(2)	655-667	2009	STAR1,STAR2	OsENA2, OsABCI12,STAR2	19244140
402	Iwamoto M, Higo K, Takano M	Circadian clock- and phytochrome-regulated Dof-like gene, Rdd1, is associated with grain size in rice.	Plant Cell Environ	32	592-603	2009	RPBF,RDD2,RDD3,RDD4,RDD1	OsDof3, OsDOF3, OsEnS-34, OsDof10, Dof10, OsDof-10, OsDOF1, DOF1, DOF3,OsDof23, Dof23, OsDof-23, OsDof1, OsCDF3, CDF3,OsDof26, Dof26, OsDof-26,OsDof12, Dof12, OsDof-12, OsCDF1, OsCDF1/OsDOF12, OsDOF12, CDF1, DOF12,OsDof2, OsDof9, Dof9, OsDof-9	19210638
403	Yasuda H, Hirose S, Kawakatsu T, Wakasa Y, Takaiwa F	Overexpression of BiP has inhibitory effects on the accumulation of seed storage proteins in endosperm cells of rice.	Plant Cell Physiol	50(8)	1532-43	2009	_,_	PDIL1;1, PDIL1-1, PDIL 1-1, PDI, OsPDIL1-1,OsBiP1, BiP1, BiP, Bip3, OsBiP3, BIP1/OsBIP3	19567376
404	Nakamura H, Muramatsu M, Hakata M, Ueno O, Nagamura Y, Hirochika H, Takano M, Ichikawa H	Ectopic overexpression of the transcription factor OsGLK1 induces chloroplast development in non-green rice cells.	Plant Cell Physiol	50(11)	1933-49	2009	_,SIG6,_,SIG2B,_,_,SIG5,SIGA,RPOTP	RbcS, RbcS4, OsRBCS4, OsRbcS4,OsSIG6, OsSig6,GADPH, OsGAPDHB,OsSIG2B,OsGLK2, OsGlk2,OsGLK1, OsGlk1,OsSIG5, OsSig5, Os Sig5,OsSIG1, SIG1, Os-SigA, OsSigA, Os Sig1,OsRpo Tp, OsRpoTp, NEP, RpoTp	19808806
405	Fujii S, Yamada M, Toriyama K	Cytoplasmic male sterility-related protein kinase, OsNek3, is regulated downstream of mitochondrial protein phosphatase 2C, DCW11.	Plant Cell Physiol	50	828-37	2009	AOX1A,_,_,_,_,_,_,_,DCW11,_	Ao1-1, AOX1a, OsAOX1a, AOX 1a,OsNek6,OsNek2,OsNek1,OsNek4,OsNek5,OsPLIM2a,OsPLIM2c,DCW11, OsPP2C13, PP2C13, OsPP22,OsNek3, OsSTA192	19224952
406	Aohara T, Kotake T, Kaneko Y, Takatsuji H, Tsumuraya Y,Kawasaki S	Rice BRITTLE CULM 5 (BRITTLE NODE) is involved in secondary cell wall formation in the sclerenchyma tissue of nodes.	Plant Cell Physiol	50(11)	1886-97	2009	BC5	bc5, bn, bc-5	19812064
407	Kuramata M, Masuya S, Takahashi Y, Kitagawa E, Inoue C, Ishikawa S, Youssefian S, Kusano T	Novel cysteine-rich peptides from Digitaria ciliaris and Oryza sativa enhance tolerance to cadmium by limiting its cellular accumulation.	Plant Cell Physiol	50(1)	106-17.	2009	CDT3,CDT4,CDT5,CDT2,CDT1	OsCDT3,OsCDT4,OsCDT5,OsCDT2,OsCDT1, OsCCX2, CCX2, OsNCX8, NCX8	19017626
408	Nakamura A, Fujioka S, Takatsuto S, Tsujimoto M, Kitano H, Yoshida S, Asami T, Nakano T	Involvement of C-22-hydroxylated brassinosteroids in auxin-induced lamina joint bending in rice.	Plant Cell Physiol	50(9)	1627-35	2009	D11,D61,DWARF4,BRD1,D2,BRD2	d11(d8), dwf10, d8, D11/CYP724B1, d11, CYP724B1,d61*, dwf42, d61, OsBRI1, OSBRI1, BRI1, Os BRI1, Osbri1,OsDWARF4, osdwarf4, OsDWF4, CYP90B2,brd1, OsDWARF, DWARF, OsBR6ox, CYP85A1, CYP85A4, OsDWF, CYP85A1/OsDWARF, OsBRD1, OsCYP85A1,d2, dwf2, CYP90D2, D2/CYP90D2, OsD2,brd2, OsBRD2, Dim/dwf1, Dim, dwf1	19605414
409	Arite T, Umehara M, Ishikawa S, Hanada A, Maekawa M, Yamaguchi S, Kyozuka J	d14, a strigolactone-insensitive mutant of rice, shows an accelerated outgrowth of tillers.	Plant Cell Physiol	50(8)	1416-24	2009	D14	d14(d10), dwf13, d10, d14, D88, HTD2, OsD14, qPPB3, D88/D14	19542179
410	Purwestri YA, Ogaki Y, Tamaki S, Tsuji H, Shimamoto K	The 14-3-3 protein GF14c acts as a negative regulator of flowering in rice by interacting with the florigen Hd3a.	Plant Cell Physiol	50	429-38	2009	GF14B,GF14C,GF14H,GF14G,GF14D,GF14A,GF14F,GID2,HD3A	GF14b, OsGF14b,GF14c, OsGF14c,GF14h, OsGF14h,GF14g, OsGF14g,GF14d, OsGF14d, Os14-3-3,GF14a, OsGF14a, WIN2,GF14f, SR14-3-3, OsGF14f, S94, ric1,gid2, GF14e, OsGF14e, OsGID2,Hd3a, FT, qHD3(t)*, FT-L 2, OsFTL2, FT-L2, FTL2	19179350
411	Matsumoto T, Lian HL, Su WA, Tanaka D, Liu C, Iwasaki I, Kitagawa Y	Role of the aquaporin PIP1 subfamily in the chilling tolerance of rice.	Plant Cell Physiol	50	216-29	2009	PIP2;4,PIP2;8,PIP2;2,PIP2A,PIP2;6,PIP2;7,PIP1;2,PIP2;5,PIP1;3,PIP1A,PIP2;3	OsPIP2;4, PIP2.4, PIP2-4, OsPIP2-4,OsPIP2;8, PIP2.8, PIP2-8, OsPIP2-7,OsPIP2;2, PIP2-2, OsPIP2-3,OsPIP2a, PIP2-1, PIP2a, PIP2.1, OsPIP2;1, OsPIP2-1,OsPIP2;6, PIP2-6, OsPIP2-5,OsPIP2;7, PIP2.7, PIP2-7, OsPIP2-6,OsPIP1;2, PIP1-2, OsPIP1-2,OsPIP2;5, PIP2-5,OsPIP1;3. PIP1.3, PIP1-3, RWC3, RWC-3, OsPIP1-3,OsPIP1a, OsPIP1;1, PIP1a, RWC-1, PIP1-1, RWC1, OsPIP1-1, PIP1;1, PIP1-5,OsPIP2;3, PIP2-3, OsPIP2-2	19098326
412	Kawakatsu T, Taramino G, Itoh J, Allen J, Sato Y, Hong SK, Yule R, Nagasawa N, Kojima M, Kusaba M, Sakakibara H, Sakai H, Nagato Y	PLASTOCHRON3/GOLIATH encodes a glutamate carboxypeptidase required for proper development in rice.	Plant J	58（6）	1028-1040	2009	GO,PLA2,PLA1	go, go1, pla3, PLA3, PLA3/GO ,pla2, pla2(pla2-1, pla2-2), plt2, LHD2,pla1, plt1, CYP78A11	19228340
413	Yamauchi T, Johzuka-Hisatomi Y, Fukada-Tanaka S, Terada R, Nakamura I, Iida S	Homologous recombination-mediated knock-in targeting of the MET1a gene for a maintenance DNA methyltransferase reproducibly reveals dosage-dependent spatiotemporal gene expression in rice.	Plant J	60(2)	386-96	2009	MET1A	OsMET1a, OsMET1-1, MET1a	19519802
414	Kobayashi T, Itai RN, Ogo Y, Kakei Y, Nakanishi H, Takahashi M, Nishizawa NK	The rice transcription factor IDEF1 is essential for the early response to iron deficiency, and induces vegetative expression of late embryogenesis abundant genes.	Plant J	60(6)	948-61	2009	NAS3,YSL15,NAS2,IDEF1,NAS1,_,YSL2,DMAS1,_	OsNAS3,OsYSL15, OsYs7,OsNAS2,OsLFL2, OsIDEF1,OsNAS1,IRT1, OsIRT1,OsYSL2, Os-YSL2, OsYs6 ,OsDMAS1,OsIRO2, IRO2, OsbHLH056	19737364
415	Morita R, Sato Y, Masuda Y, Nishimura M, Kusaba M	Defect in non-yellow coloring 3, an alpha/beta hydrolase-fold family protein, causes a stay-green phenotype during leaf senescence in rice.	Plant J	59	940-952	2009	NOL,NHL2,NHL1,NHL3,NYC3,NYC1	nol, NOL1, OsNOL,,,,nyc3,nyc1, OsNYC1	19453447
416	Sato Y, Morita R, Katsuma S, Nishimura M, Tanaka A, Kusaba M	Two short-chain dehydrogenase/reductases, NON-YELLOW COLORING 1 and NYC1-LIKE, are required for chlorophyll b and light-harvesting complex II degradation during senescence in rice.	Plant J	57	120-31	2009	NOL,NYC1	nol, NOL1, OsNOL,nyc1, OsNYC1	18778405
417	Hayashi K, Yoshida H	Refunctionalization of the ancient rice blast disease resistance gene Pit by the recruitment of a retrotransposon as a promoter	Plant J	57(3)	413-25	2009	PIT	Pit, Pit(K59), Pit(Npb), Pi-t, PitNpb, PitK59	18808453
418	Yoshii M, Shimizu T, Yamazaki M, Higashi T, Miyao A, Hirochika H, Omura T	Disruption of a novel gene for a NAC-domain protein in rice confers resistance to rice dwarf virus.	Plant J	57(4)	615-25	2009	RIM1	ONAC054, ONAC54, NAC54	18980655
419	Kawakatsu T, Yamamoto MP, Touno SM, Yasuda H, Takaiwa F	Compensation and interaction between RISBZ1 and RPBF during grain filling in rice.	Plant J	59	908-20	2009	RPBF,RISBZ1	OsDof3, OsDOF3, OsEnS-34, OsDof10, Dof10, OsDof-10, OsDOF1, DOF1, DOF3,OsbZIP58, OsEnS-92	19473328
420	Horigome A, Nagasawa N, Ikeda K, Ito M, Itoh JI, Nagato Y	Rice OPEN BEAK is a negative regulator of class 1 knox genes and a positive regulator of class B floral homeotic gene.	Plant J	58	724-36	2009	SL1	sl1(t), sl1, stl1, opb, OPB1, ps, PS, OPB	19207212
421	Aoyama T, Kobayashi T, Takahashi M, Nagasaka S, Usuda K, Kakei Y, Ishimaru Y, Nakanishi H, Mori S, Nishizawa NK	OsYSL18 is a rice iron(III)-deoxymugineic acid transporter specifically expressed in reproductive organs and phloem of lamina joints.	Plant Mol Biol	70	681-92	2009	YSL11,YSL10,YSL7,YSL14,YSL5,YSL12,YSL13,YSL9,YSL16,YSL4,YSL17,YSL8,YSL3,YSL6,YSL1,YSL2,YSL15,YSL18	OsYSL11,OsYSL10,OsYSL7, OsYs4,OsYSL14, OsYs5,OsYSL5, OsYs9 ,OsYSL12, OsYs11 ,OsYSL13, OsYs12 ,OsYSL9, OsYs13 ,OsYSL16, Os-YSL16, OsYs14 ,OsYSL4, OsYs17 ,OsYSL17, OsYs18 ,OsYSL8, OsYs3 ,OsYSL3, OsYs16 ,OsYSL6, OsYs8 ,OsYSL1, OsYs1,OsYSL2, Os-YSL2, OsYs6 ,OsYSL15, OsYs7,OsYSL18, OsYs2	19468840
422	Yokosho K, Yamaji N, Ueno D, Mitani N, Ma JF	OsFRDL1 is a citrate transporter required for efficient translocation of iron in rice.	Plant Physiol	149	297-305	2009	_,_,_,_	OsFRDL2,OsFRDL3,OsFRDL1,OsFRDL4, FRDL4	19011004
423	Ikeda-Kawakatsu K, Yasuno N, Oikawa T, Iida S, Nagato Y, Maekawa M, Kyozuka J	Expression level of ABERRANT PANICLE ORGANIZATION1 determines rice inflorescence form through control of cell proliferation in the meristem.	Plant Physiol	150	736-47	2009	APO1,NDART1-0	apo1(t), apo1, SCM2, SCM2/APO1, OsFbox321, Os_F0393,nDART1-0	19386809
424	Tanaka A, Nakagawa H, Tomita C, Shimatani Z, Ohtake M, Nomura T, Jiang CJ, Dubouzet JG, Kikuchi S, Sekimoto H, Yokota T, Asami T, Kamakura T, Mori M	BRASSINOSTEROID UPREGULATED1, encoding a helix-loop-helix protein, is a novel gene involved in brassinosteroid signaling and controls bending of the lamina joint in rice.	Plant Physiol	151(2)	669-80	2009	D1,BU1,BRD1,D61	d1, GPA1, GA1, RGA1, dwf1, XA7, RGA, D1/RGA1, D89,ILI4, OsBU1,brd1, OsDWARF, DWARF, OsBR6ox, CYP85A1, CYP85A4, OsDWF, CYP85A1/OsDWARF, OsBRD1, OsCYP85A1,d61*, dwf42, d61, OsBRI1, OSBRI1, BRI1, Os BRI1, Osbri1	19648232
425	Yilmaz A, Nishiyama MY, Fuentes BG, Souza GM, Janies D, Gray J, Grotewold E	GRASSIUS: a platform for comparative regulatory genomics across the grasses.	Plant Physiol	149(1)	171-180	2009	DOF6,_,AP2/EREBP109,_,SAP16,_,_,_,WRKY36,WRKY26,_,_,_,_,_,_,_,_,_,_,_,TIFY6A,_,LIP19,BZIP63,ERF33,SPL4,DRAP1,WRKY121,_,WRKY51,EIL2,WRKY69,DOS,C3H32,_,PLT2,_,_,_,_,_,_,_,_,_,_,_,_,_,_,_,_,ERF50,WRKY10,WRKY72,WRKY19,WRKY67,_,_,WRKY47,_,_,_,_,WRKY11,WRKY87,HSFB1,_,ZFP15,BZIP42,EHD3,_	OsDof6, Dof6, OsDof-6,OsbHLH109,AP2/EREBP#109,,OsSAP16,R2R3-MYB,R2R3-MYB,R2R3-MYB,OsWRKY36,OsWRKY26, OsWRKY59,,,R2R3-MYB, OsMYB55/61-L,Orysa;E2F1, OsE2F1, E2F1,ZFP182,,,,,,,OsJAZ9, OsJAZ 3, OsJAZ3, OsTIFY6a,OsBBX4, OsSTH,Lip19, lip19, OsbZIP38,OsbZIP63,OsERF#033, OsERF033, OsERF33, AP2/EREBP#040, AP2/EREBP40, OsDREB4-2,OsSPL4,OsDrAp1, DrAp1,OsWRKY121,OsBBX6,OsWRKY51,OsEIL2,OsWRKY69,OsDOS, OsC3H2,…	18987217
426	Yamaguchi T,Kuroda M,Yamakawa H,Ashizawa T,Hirayae K,Kurimoto L,Shinya T,Shibuya N	Suppression of a phospholipase D gene, OsPLDbeta1, activates defense responses and increases disease resistance in rice.	Plant Physiol	150	308-19	2009	PLDbeta1	OsPLDbeta1	19286937
427	Tsuda K, Ito Y, Yamaki S, Miyao A, Hirochika H, Kurata N	Isolation and mapping of three rice mutants that showed ectopic expression of KNOX genes in leaves.	Plant Sci	177	131-135	2009	OSKN2,_,_,OSH6,OSH43,_,OSH15,OSH1	OsKn2, OsH71, HOS9, OSH71, OSH71/Oskn2,ONI1,ONI2,OsH6, HOS16,OsH43,ONI3,OSH15, OsH15, OSKN3, Oskn3, HOS3, D6, d6, OSH15/Oskn3, HB253,OSKN1, Oskn1, OsKN1, OSH1/Oskn1, HB75
428	Taga Y, Takai R, Kaneda T, Matsui H, Isogai A, Che FS	Role of OsHSP90 and IREN, Ca2+ dependent nuclease, in plant hypersensitive cell death induced by transcription factor OsNAC4.	Plant Signal Behav	4(8)	740-2	2009	_,NAC4,HSP90	IREN,OsNAC4, NAC68, ONAC068, OnNAC4*, OnNAC4, OsNAC4/ONAC068,OsHsp90, rHSP90, OsHSP90	19820348
429	Matsuda T, Kuramata M, Takahashi Y, Kitagawa E, Youssefian S, Kusano T	A novel plant cysteine-rich peptide family conferring cadmium tolerance to yeast and plants.	Plant Signal Behav	4(5)	419-21	2009	CDT1	OsCDT1, OsCCX2, CCX2, OsNCX8, NCX8	19816106
430	Yokotani N, Ichikawa T, Kondou Y, Matsui M, Hirochika H, Iwabuchi M, Oda K	Tolerance to various environmental stresses conferred by the salt-responsive rice gene ONAC063 in transgenic Arabidopsis.	Planta	229	1065-75	2009	NAC63	ONAC063, ONAC63	19225807
431	Suzaki T, Ohneda M, Toriba T, Yoshida A, Hirano HY	FON2 SPARE1 redundantly regulates floral meristem maintenance with FLORAL ORGAN NUMBER2 in rice.	PLoS Genet	5 (10)	E1000693	2009	_,FON2,FON1	FOS1, OsCLE202, CLE202,fon2, FON4, FON2/FON4,fon1, OsRLCK219, RLCK219	19834537
432	Takano M, Inagaki N, Xie X, Kiyota S, Baba-Kasai A, Tanabata T, Shinomura T	Phytochromes are the sole photoreceptors for perceiving red/far-red light in rice.	Proc Natl Acad Sci USA	106(34)	14705-10	2009	_,RBCS,PHYC,PHYA,PHYB,SE5	LHCB, LHCP II,rbcS, RBCS-C, RbcS2, OsRBCS2, RbcS1, OsRbcS2, OsrbcS1,OsPHYC, OsPHYCa, OsPHYCb,phyA, PHYA* (phyA), PHYA*, Phya, PHY18, phy 18, OsPHYA ,phyB, PHYB1, OsPHYB,Se5, OsHO1, OsHO-1, OsHY1, HO-1, HO1, OsSE5	19706555
433	Yoshida A, Suzaki T, Tanaka W, Hirano HY	The homeotic gene long sterile lemma (G1) specifies sterile lemma identity in the rice spikelet.	Proc Natl Acad Sci USA	106(47)	20103-8	2009	G1L1,G1L2,G1L3,G1L4,G1L7,G1L8,G1L9,G1L5,G1L6,G1	OsG1L1,OsG1L2,OsG1L3,OsG1L4,OsG1L7,OsG1L8,OsG1L9,OsG1L5, TAW1,OsG1L6, TH1,g1 (lng), lng, g1, ELE	19901325
434	Takahashi Y, Teshima KM, Yokoi S, Innan H, Shimamoto K	Variations in Hd1 proteins, Hd3a promoters, and Ehd1 expression levels contribute to diversity of flowering time in cultivated rice.	Proc Natl Acad Sci USA	106	4555-60	2009	MADS51,GI,HD3A,SE1,EF1	OsMADS51, OsMADS65, MADS65,OsGI, Gi, Os-GI,Hd3a, FT, qHD3(t)*, FT-L 2, OsFTL2, FT-L2, FTL2,Se1(Lm,Lf,Rs,Fl), se(t), Hd1, HD1, Fl, Lm, Se1, K, Rs, Lf, Se-1, Hd1(t), qHD1(t), OsA, OsBBX18, Hd1/OsA, OsCCT21,Ef1 (Ef2), Ef2, Ef1, Ehd1, Eh1(t)*, EF1, ef1, qEHD-10-1(t) (qEhd1), OsRR30, OsRR22	19246394
435	Fujii S, Toriyama K	Suppressed expression of RETROGRADE-REGULATED MALE STERILITY restores pollen fertility in cytoplasmic male sterile rice plants.	Proc Natl Acad Sci USA	106(23)	9513-18	2009	RMS	RFcw, RFCW, Rfcw、Rf17	19458265
436	Suzuki R, Shindo H, Tase A, Kikuchi Y, Shimizu M, Yamazaki T	Solution structures and DNA binding properties of the N-terminal SAP domains of SUMO E3 ligases from Saccharomyces cerevisiae and Oryza sativa.	Proteins	75	336-47	2009	SIZ1	OsSIZ1	18831036
437	Kuboyama T, Saito T, Matsumoto T, Wu J, Kanamori H, Taura S, Sato M, Marubashi W, Ichitani K	Fine mapping of HWC2, a complementary hybrid weakness gene, and haplotype analysis around the locus in rice.	RICE	2	93-103	2009	HWC2	Hwc2(L2b),L-2-b, Lr2, Hwc-2, L2b, Hwc2
438	Fukuoka S, Saka N, Koga H, Ono K, Shimizu T, Ebana K, Hayashi N, Takahashi A, Hirochika H, Okuno K, Yano M	Loss of function of a proline-containing protein confers durable disease resistance in rice.	Science	325	998-1001	2009	PI21	pi21, rMg40	19696351
439	Wang J, Nakazaki T, Chen S, Chen W, Saito H, Tsukiyama T, Okumoto Y, Xu Z, Tanisaka T	Identification and characterization of the erect-pose panicle gene EP conferring high grain yield in rice (Oryza sativa L.).	Theor Appl Genet	119	85-91	2009	DEP1	OsDEP1, EP, qPE9-1, DN1, DEP1/DN1/qPE9-1, qNGR9	19407986
440	Saito H, Yuan Q, Okumoto Y, Doi K, Yoshimura A, Inoue H, Teraishi M, Tsukiyama T, Tanisaka T	Multiple alleles at Early flowering 1 locus making variation in the basic vegetative growth period in rice (Oryza sativa L.).	Theor Appl Genet	119	315-23	2009	EF1	Ef1 (Ef2), Ef2, Ef1, Ehd1, Eh1(t)*, EF1, ef1, qEHD-10-1(t) (qEhd1), OsRR30, OsRR22	19407983
441	Xie G, Kato H, Sasaki K, Imai R	A cold-induced thioredoxin h of rice, OsTrx23, negatively regulates kinase activities of OsMPK3 and OsMPK6 in vitro.	FEBS Lett	583(17)	304826	2009	MSRMK2,TRXH4,TRXH5,TRXH8,TRXH7,TRXH9,TRXH,TRXH3,PITA,_,MPK6	OsMSRMK2, OsMAPK5, OsMAP1, OsMPK3, OsBIMK1, OsMAPK2, MPK5, BIMK1, MAPK2, MAPK5, MPK3, OsMPK5, OsMAPK3, OsMAPK5b, MAPK3,OsTRXh4, OsTrx10, Os3, OsTrxh3,OsTRXh5, OsTrx24, Os4, OsTrxh4,OsTRXh8, OsTrx18, Os5, OsTrxh5,OsTRXh7, OsTrx1,OsTRXh9, OsTrx20,trxh, Trx-H, OsTRXh1, OsTrxh1, Os1, OsTrx23, RPP13-1,OsTRXh3, OsTrx26, antiSTR1,Pita, Pita (sl, Pi4a, Pi-ta), Pita2, Pi4a, Pita, Pi-ta, Pita-2, Pi-ta2, Pi…	19665023
442	Rakwal R, Ganesh Kumar Agrawal, Shibato J, Imanaka T, Fukutani S, Tamogami S, Endo S, Sarata Kumar Sahoo, Masuo Y, Kimura S	Ultra low-dose radiation: stress responses and impacts using rice as a grass model.	Int J Mol Sci	10(3)	1215-25	2009	PR5,PR1B,_,CHS,PAL1,APX2,APX1,POX22.3,PR10A	OsPR5, Pir2, PR-5, PR5-1,OsPR1b, PR1b, OsPR1#011, OsPR1-11, PR-1b, OsPR-1b, PR1, PR-1,OsCatC,CHS*, Oschs, chs, chas, OsCHS, OsCHS1, CHS1,OsPAL1, PAL, OsPAL06, ZB8, pal/zb8, PAL06, rPAL-P5, ZB8PAL, OsPAL, OsPAL2, OsPAL4, PAL/ZB8,OsAPX2, OsAPx02, APXb, OsAPx2, OSAPX2, APx2, cAPX,OsAPX1, APXa, OsAPx01, OsAPx1, OSAPX1, APx1, cAPX,POX22.3, OSPER, OsPOX, Pir3, prx111, POX22, OsPOX1, OsPOX22.3,PBZ1, OsP…	19399245
443	Yuan Q, Saito H, Okumoto Y, Inoue H, Nishida H, Tsukiyama T, Teraishi M, Tanisaka T	Identification of a novel gene ef7 conferring an extremely long basic vegetative growth phase in rice.	Theor Appl Genet	119(4)	675-84	2009	HD3B	Hd17, EF7, Ef7, OsELF3-1, OsELF3, ELF3_chr.6	19495721
444	Kobayashi T, Ogo Y, May Sann Aung, Nozoye T, Reiko Nakanishi Itai, Nakanishi H, Yamakawa T, Naoko K Nishizawa	The spatial expression and regulation of transcription factors IDEF1 and IDEF2.	Ann Bot	105(7)	1109-17	2010	IDEF1,NAC36	OsLFL2, OsIDEF1,ONAC036, ONAC36, ONAC038, ONAC38, IDEF2, OsIDEF2	20197292
445	Mizutani M, Ohta D	Diversification of P450 genes during land plant evolution.	Annu Rev Plant Biol	61	291-315	2010	D10,CYP99A2,KS4,EUI1,D35,CYP99A3,CPS4,D17,GO,MAS,PLA1	d10(d15,d16), d16, d15, dwf9, d10, OsCCD8b, OsCCD8, CCD8, OsD10,CYP99A2,OsKS4, KS4, KSL4, OsKSL4, DTS2, OsDTS2, OsTPS16,eui1, GA16,17ox, CYP714D1, EUI, CYP714D1/EUI,d35, d35(t), dwf30, OsKOL2, KOL2, KO2, OsKO2, OSKO2, KO, CYP701A, CYP701A6, Os KO2, OsKOL2/CYP701A,,OsCPS4, CYC1, OsCYC1, OsCyc1, cpsl3, OsCPSL3, OsCPSsyn, OsCyc1/OsCPS4, OsTPS15 ,d17(t), dwf14, d17, htd1, OsCCD7, CCD7, D17/HTD1, HTD1…	20192745
446	Konishi T, Miyazaki Y, Yamakawa S, Iwai H, Satoh S, Ishii T	Purification and biochemical characterization of recombinant riceUDP-arabinopyranose mutase generated in insect cells.	Biosci Biotechnol Biochem	74(1)	191-194	2010	UAM2,UAM3,UAM1	OsUAM2,OsUAM3,OsUAM1, RGP-1, Osgls1	20057139
447	Iwamoto M, Takano M	Phytochrome-regulated EBL1 contributes to ACO1 upregulation in rice.	Biotechnol Lett	33(1)	173-178	2010	ERF59,ACS5,ACS1,EIN2,ACS2,ACS3,ACO1,ACS4,ACS6	OsERF#059, OsERF059, OsERF59, EBL1, AP2/EREBP#006, AP2/EREBP6,OsACS5, OS-ACS5, OsBphi008a,ACC1*, OsACS1, Os-ACS1, ACC1,OsEIN2,OsACS2, Os-ACS2,ACC3*, ACC3, OsACS3, OS-ACS3,OsACO1, ACO,OsACS4, OS-ACS4,OsACS6	20872166
448	Fujii S, Kazama T, Yamada M, Toriyama K	Discovery of global genomic re-organization based on comparison of two newly sequenced rice mitochondrial genomes with cytoplasmic male sterility-related genes.	BMC Genomics	11	209	2010	RPS2,_,_,_,_,_,RPS1,_,_,_	rps2, rps2a, rps2b,ORF79, orf79,rpl5, rpl5-1,orf152b, orf152b-1, orf152,orf224, orf224a, orf224b,atp6, N-atp6, B-ATP6, B-atp6, atp6-1,rps1, rps1a, rps1b, rps1-1,cox3, coxIII, cox3a, cox3b, cox3c,orf288, LD-orf310,atp1, atp1-1, ATP1	20346185
449	Takahashi A, Hayashi N, Miyao A, Hirochika H	Unique features of the rice blast resistance Pish locus revealed by large scale retrotransposon-tagging.	BMC Mol Biol	10	175	2010	PIT,PI37,PISH,PI35	Pit, Pit(K59), Pit(Npb), Pi-t, PitNpb, PitK59,Pi37(t), Pi37,Pi sh, Pish, Pi-sh, Pish(t),Pi35(t)	20707904
450	Telebanco-Yanoria MJ, Koide Y, Fukuta Y, Imbe T, Kato H, Tsunematsu H, Kobayashi N	Development of near-isogenic lines of Japonica-type rice variety Lijiangxintuanheigu as differentials for blast resistance.	Breeding Sci	60	629-638	2010	PI3	Pi3, Pi5, Pi-3(t), Pi-3, Pi3(t), Pi5(t), Pi5-1, Pi5-2
451	Yara A, Phi CN, Matsumura M, Yoshimura A, Yasui Y	Development of near-isogenic lines for BPH25(t) and BPH26(t), which confer resistance to the brown planthopper, Nilaparvata lugens in indica rice‘ADR52’	Breeding Sci	60	639-647	2010	BPH25,BPH26	Bph25(t),Bph26(t)
452	Ando I, Sato H, Aoki N, Suzuki Y, Hirabayashi H, Kuroki M, Shimizu H, Ando T, Takeuchi Y	Genetic analysis of the low-amylose characteristics of rice cultivars Oborozuki and Hokkai-PL9.	Breeding Sci	60	187-194	2010	qAC9.3,WX1	,wx (Wx(am)), Wx, WX-B, GBSS-I, GBSS, OsGBSSI, GBSS1, OsGBSS1, GBSSI
453	Kawano Y, Akamatsu A, Hayashi K, Housen Y, Okuda J, Yao A, Nakashima A, Takahashi H, Yoshida H, Wong HL, Kawasaki T, Shimamoto K	Activation of a Rac GTPase by the NLR family disease resistance protein Pit plays a critical role in rice innate immunity.	Cell Host Microbe	7(5)	362-75	2010	PIT	Pit, Pit(K59), Pit(Npb), Pi-t, PitNpb, PitK59	20478538
454	Kumagai M, Wang L, Ueda S	Genetic diversity and evolutionary relationships in genus Oryza revealed by using highly variable regions of chloroplast DNA.	Gene	462(1-2)	44-51	2010	_,_,_,NDHC,_,_,_	trnF(GAA), trnF, trnF-GAA,trnV, trnV(UAC), trnV-UAC,trnG(GCC), trnG, trnG-GCC, trnG-UCC,ndhC,ORF133,trnL(UAA), trnL, trnL-UAA,matK, ORF542	20450965
455	Abe Y, Mieda K, Ando T, Kono I, Yano M, Kitano H, Iwasaki Y	The SMALL AND ROUND SEED1 (SRS1/DEP2) gene is involved in the regulation of seed size in rice.	Genes Genet Syst	85(5)	327-39	2010	EP2	ep2, EP2/DEP2/SRS1, SRS1/DEP2, DEP2, SRS1	21317545
456	Fujiwara T, Maisonneuve S, Isshiki M, Mizutani M, Chen L, Hann Ling Wong, Kawasaki T, Shimamoto K	Sekiguchi lesion gene encodes a cytochrome P450 monooxygenase that catalyzes conversion of tryptamine to serotonin in rice.	J Biol Chem	285(15)	11308-13	2010	SL	sl (spl1), sl*, sl, spl1, CYP71P1	20150424
457	Ohara K, Sasaki K, Yazaki K	Two solanesyl diphosphate synthases with different subcellular localizations and their respective physiological roles in Oryza sativa.	J Exp Bot	61(10)	2683-92	2010	_,_,_,_,_,_,_	OsSPS2,OsFPPS3,OsGGPPS1,OsGGPPS2,OsFPPS2, FPPS2,OsSPS1,OsFPPS1, FPPS1, FPPS, OsFPS	20421194
458	Ashikawa I, Wu J, Matsumoto T, Ishikawa R	Haplotype diversity and molecular evolution of the rice Pikm locus for blast resistance.	J Gen Plant Pathol	76(1)	37-42	2010	PIKM	Pik-m, Pi-m, Pi-km, Pikm, Pi m, Pikm1-TS, Pikm2-TS, Pi-km1, Pi-km2
459	Mizutani M, Naganuma T, Tsutsumi K-I, Saitoh Y	The syncytium-specific expression of the Orysa;KRP3 CDK inhibitor: Implication of its involvement in the cell cycle control in the rice (Oryza sativa L.) syncytial endosperm	J Exp Bot	61	791-798	2010	CYCD2;1,KRP3,CYCB2;2,CYCA1;1,KRP5,KRP4,CDKB2;1 ,CDC2-2,KRP1,CDC2-1,KRP6	CycD2;1, CYCD2-1, Orysa;CycD2;1, Orysa;CYCD2;1, Orysa;CycD2;2,OsiICK3, Orysa;KRP3, OrysaICK3, Orysa;ICK3,cycB2;2 (=cycOs2), cycB2;2, cycOs2, CycB2;2, CycOs2, CYCB2-2, CYCOS2, CycB2-Os2, CYCB2, CycB2;os;2, OsCycB2;2, Orysa;CycB2;2, OsCYCOS2, Os;cycB2;2,CycA1;1, CycA1;os;1, Orysa;CycA1;1, CYCA2.3,OsiICK5, Orysa;KRP5, OrysaICK5, Orysa;ICK5, OsKRP5,OsiICK6, Orysa;KRP4, OrysaICK6, Orysa;ICK6, OsKRP4,O…	19933315
460	Hirose T, Zhang Z, Miyao A, Hirochika H, Ohsugi R, Terao T	Disruption of a gene for rice sucrose transporter, OsSUT1, impairs pollen function but pollen maturation is unaffected.	J Exp Bot	61(13)	3639-3646	2010	SUT3,SUT1	OsSUT3(t), OsSUT3, SUC3, OsSUT2,OsSUT1	20603282
461	Takasaki H, Maruyama K, Kidokoro S, Ito Y, Fujita Y, Shinozaki K, Yamaguchi-Shinozaki K, Nakashima K	The abiotic stress-responsive NAC-type transcription factor OsNAC5 regulates stress-inducible genes and stress tolerance in rice.	Mol Gen Genomics	284(3)	173-83	2010	_,NAC6,LEA3-1,NAC5	SNAC1, snac1, OsNAC9, ONAC002, ONAC2, ONAC033, ONAC33, ONAC043, ONAC43, ONAC044, ONAC44, OsNAC19, NAC19, SNAC1/ONAC002, OsSNAC1,OsNAC6, ONAC048, NAC48, SNAC2, SNAC2/OsNAC6, OsNAC6/ONAC048, OsSNAC2,OsLEA3-1, OsLea3-1, LEA3, OsLEA3, OsLEA19, OsLEA19a, OsLEA19b, OsLEA3, Oslea3, oslea3,OsNAC5, NAC71, ONAC071, ONAC009, ONAC9, ONAC020, ONAC20, OnNAC5*, OnNAC5, OsNAC5/ONAC009	20632034
462	Takagi K, Maekawa M, Tsugane K, Iida S	Transposition and target preferences of an active nonautonomous DNA transposon nDart1 and its relatives belonging to the hAT superfamily in rice.	Mol Gen Genomics	284(5)	343-55	2010	ADART,NDART1,NDART1-0	aDart,nDart, nDART1, nDART,nDART1-0	20830488
463	Matsukura S, Mizoi J, Yoshida T, Todaka D, Ito Y, Maruyama K, Shinozaki K, Yamaguchi-Shinozaki K	Comprehensive analysis of rice DREB2-type genes that encode transcription factors involved in the expression of abiotic stress-responsive genes.	Mol Gen Genomics	283(2)	185-96	2010	ERF117,ERF41,ERF42,ERF44,DREB2A	OsERF#117, OsERF117, AP2/EREBP#150, AP2/EREBP150, OsABI4,OsERF#041, OsERF041, OsERF41, AP2/EREBP#025, AP2/EREBP25, OsDREB2E,OsERF#042, OsERF042, OsERF42, AP2/EREBP#048, AP2/EREBP48, OsDREB2B, OsDREB2B2, OsDREB2A,OsERF#044, OsERF044, OsERF44, AP2/EREBP#112, AP2/EREBP112, OsDREB2C, DREB2C, OsEnS-124,OsDREB2A, ERF40, OsERF#040, OsERF040, OsERF40, AP2/EREBP#167, AP2/EREBP167	20049613
464	Yamamoto E, Takashi T, Morinaka Y, Lin S, Wu J, Matsumoto T, Kitano H, Matsuoka M, Ashikari M	Gain of deleterious function causes an autoimmune response and Bateson-Dobzhansky-Muller incompatibility in rice.	Mol Gen Genomics	283(4)	305-15	2010	HBD3,HBD2	hbd3,OsCKI1, CKI, hbd2, CKI1, LTG1, OsCKI1/LTRPK1	20140455
465	Fujino K, Wu J, Sekiguchi H ,Ito T, Izawa T, Matsumoto T	Multiple introgression events surrounding the Hd1 flowering-time gene in cultivated rice, Oryza sativa L.	Mol Gen Genomics	284(2)	137-46	2010	SE1	Se1(Lm,Lf,Rs,Fl), se(t), Hd1, HD1, Fl, Lm, Se1, K, Rs, Lf, Se-1, Hd1(t), qHD1(t), OsA, OsBBX18, Hd1/OsA, OsCCT21	20607290
466	Lee JH, Muhsin M, Atienza GA, Kwak DY, Kim SM, De Leon TB, Angeles ER, Coloquio E, Kondoh H, Satoh K, Cabunagan RC, Cabauatan PQ, Kikuchi S, Leung H, Choi IR	Single nucleotide polymorphisms in a gene for translation initiation factor (eIF4G) of rice (Oryza sativa) associated with resistance to rice tungro spherical virus	Mol Plant Microbe Interact	23(1)	29-38	2010	_	eIF4Gtsv1, tsv1, eIF4G	19958136
467	Jiang CJ, Shimono M, Sugano S, Kojima M, Yazawa K, Yoshida R, Inoue H, Hayashi N, Sakakibara H, Takatsuji H	Abscisic acid interacts antagonistically with salicylic acid signaling pathway in rice-Magnaporthe grisea interaction.	Mol Plant Microbe Interact	23(6)	791-8	2010	WRKY45,NH1,PR1B	OsWRKY45,OsNH1, OsNPR1, OsNPR1/NH1, NPR1, OsPR2, PR2,OsPR1b, PR1b, OsPR1#011, OsPR1-11, PR-1b, OsPR-1b, PR1, PR-1	20459318
468	Telebanco-Yanoria MJ, Koide Y, Fukuta Y, Imbe T, Tsunematsu H, Kato H, Ebron LA, Nguyen TMN, Kobayashi N	A set of near-isogenic lines of indica-type rice variety CO 39 as differential varieties for blast resistance.	Mol Breeding		42386	2010	PI1	Pi1, Pi-1, Pi1-5C, Pi1-6C
469	Uga Y, Okuno K, Yano M	Fine mapping of Sta1, a quantitative trait locus determining stele transversal area, on rice chromosome 9.	Mol Breeding	26(3)	533-538	2010	STA1	Sta1
470	Ookawa T, Hobo T, Yano M, Murata K, Ando T, Miura H, Asano K, Ochiai Y, Ikeda M, Nishitani R, Ebitani T, Ozaki H, Angeles ER, Hirasawa T, Matsuoka M	New approach for rice improvement using a pleiotropic QTL gene for lodging resistance and yield.	Nat Commun	1	132	2010	SCM1,APO1	,apo1(t), apo1, SCM2, SCM2/APO1, OsFbox321, Os_F0393	21119645
471	Itoh H, Nonoue Y, Yano M, Izawa T	A pair of floral regulators sets critical day length for Hd3a florigen expression in rice.	Nat Genet	42(7)	635-8	2010	HD3A,GI,GHD7	Hd3a, FT, qHD3(t)*, FT-L 2, OsFTL2, FT-L2, FTL2,OsGI, Gi, Os-GI,Ghd2, Ghd7, OsCCT26, OsCMF8, OsI	20543848
472	Miura K, Ikeda M, Matsubara A, Song XJ, Ito M, Asano K, Matsuoka M, Kitano H, Ashikari M	OsSPL14 promotes panicle branching and higher grain productivity in rice	Nat Genet	42(6)	545-9	2010	WFP	OsSPL14, SPL14, IPA1, WFP/IPA1	20495564
473	Wakuta S, Hamada S, Ito H, Matsuura H, Nabeta K, Matsui H	Identification of a beta-glucosidase hydrolyzing tuberonic acid glucoside in rice (Oryza sativa L.).	Phytochemistry	71(11-12)	1280-8	2010	BGLU13	OsTAGG1, TAGG1, Os4BGlu13, 4BGlu13	20570296
474	Oono Y, Wakasa Y, Hirose S, Yang L, Sakuta C, Takaiwa F	Analysis of ER stress in developing rice endosperm accumulating beta-amyloid peptide.	Plant Biotechnol J	8(6)	691-718	2010	_,_,_,_,_,_,_,_,_,_,_,_	PDIL1;2, PDIL1-2, PDIL 1-2, OsPDIL1-2,PDIL1;3, PDIL1-3, PDIL 1-3, OsPDIL1-3,PDIL1;4, PDIL1-4, PDIL 1-4, OsPDIL1-4,PDIL1;5, PDIL1-5, PDIL 1-5, OsPDIL1-5,PDIL2;1, PDIL2-1, PDIL 2-1, OsPDIL2-1,PDIL2;3, PDIL2-3, PDIL 2-3, OsPDIL2-3, PDIL 2-3,PDIL5;1, PDIL5-1, PDIL 5-1, OsPDIL5-1,PDIL5;2, PDIL5-2, PDIL 5-2, OsPDIL5-2,PDIL5;4, PDIL5-4, PDIL 5-4, OsPDIL5-4,PDIL5;3, PDIL5-3, PDIL 5-3, OsPDIL5-3,PDIL1;1, …	20331531
475	Je BI, Piao HL, Park SJ, Park SH, Kim CM, Xuan YH, Park SH, Huang J, Do Choi Y, An G, Wong HL, Fujioka S, Kim M-C, Shimamoto K, Han C-D	RAV-Like1 maintains brassinosteroid homeostasis via the coordinated activation of BRI1 and biosynthetic genes in rice.	Plant Cell	22(6)	1777-1791	2010	_,D11,D2,BZR1,BRD1,D61	RAVL1,d11(d8), dwf10, d8, D11/CYP724B1, d11, CYP724B1,d2, dwf2, CYP90D2, D2/CYP90D2, OsD2,OsBZR1, Os BZR1,brd1, OsDWARF, DWARF, OsBR6ox, CYP85A1, CYP85A4, OsDWF, CYP85A1/OsDWARF, OsBRD1, OsCYP85A1,d61*, dwf42, d61, OsBRI1, OSBRI1, BRI1, Os BRI1, Osbri1	20581303
476	She K-C, Kusano H, Koizumi K, Yamakawa H, Hakata M, Imamura T, Fukuda M, Naito N, Tsurumaki Y, Yaeshima M, Tsuge T, Matsumoto K, Kudoh M, Itoh E, Kikuchi S, Kishimoto N, Yazaki J, Ando T, Yano M, Aoyama T, Sasaki T, Satoh H, Shimad H	A novel factor FLOURY ENDOSPERM2 is involved in regulation of rice grain size and starch quality.	Plant Cell	22(10)	3280-3294	2010	FLO2,_,_	flo2, flo3(t),FLL1,FLL2	20889913
477	Toriba T, Suzaki T, Yamaguchi T, Ohmori Y, Tsukaya H, Hiro-Yuki Hirano	Distinct regulation of adaxial-abaxial polarity in anther patterning in rice.	Plant Cell	22(5)	1452-62	2010	OSHB4,SHL2,_,ARF3	OSHB4, OsHox32, HOX32, OsHB4, Oshox32, PHB3,shl2, SHL2, sh2, OsRDR6, RDR6,OsARF15, ETT1, OsETT1,OsARF3, ETT3, Os ETT3, OsETT3	20511295
478	Satoh-Cruz M, Crofts AJ, Takemoto-Kuno Y, Sugino A, Washida H, Crofts N, Okita TW, Ogawa M, Satoh H, Kumamaru T	Protein disulfide isomerase like 1-1 participates in the maturation of proglutelin within the endoplasmic reticulum in rice endosperm.	Plant Cell Physiol	51(9)	1581-1593	2010	_	PDIL1;1, PDIL1-1, PDIL 1-1, PDI, OsPDIL1-1	20627947
479	Matsui H, Miyao A, Takahashi A, Hirochika H	Pdk1 kinase regulates basal disease resistance through the OsOxi1-OsPti1a phosphorylation cascade in rice.	Plant Cell Physiol	51(12)	2082-2091	2010	_,_,RLCK178	OsOxi1,PDK1, OsPdk1, Pdk1,OsPti1a, OsRLCK178	21051443
480	Matsui H, Yamazaki M, Kishi-Kaboshi M, Takahashi A, Hirochika H	AGC kinase OsOxi1 positively regulates basal resistance through suppression of OsPti1a-mediated negative regulation.	Plant Cell Physiol	51(10)	1731-1744	2010	_,RLCK33,RLCK178	OsOxi1,OsPti1b, OsRLCK33,OsPti1a, OsRLCK178	20739304
481	Minakuchi K, Kameoka H, Yasuno N, Umehara M, Luo L, Kobayashi K, Hanada A, Ueno K, Asami T, Yamaguchi S, KYOZUKA J	FINE culm1 (FC1) works downstream of strigolactones to inhibit the outgrowth of axillary buds in rice.	Plant Cell Physiol	51(7)	1127-35	2010	FC1,D17,D10	fc1, OsTB1, tb1, OsTB1/FC1, Os TB1, TB1,d17(t), dwf14, d17, htd1, OsCCD7, CCD7, D17/HTD1, HTD1, OsD17,d10(d15,d16), d16, d15, dwf9, d10, OsCCD8b, OsCCD8, CCD8, OsD10	20547591
482	Yokota K, Soyano T, Kouchi H, Hayashi M	Function of GRAS proteins in root nodule symbiosis is retained in homologs of a non-legume, rice.	Plant Cell Physiol	51(9)	1436-1442	2010	NSP2,NSP1	Os NSP2, NSP2,Os NSP1, NSP1	20719766
483	Kobayashi K, Maekawa M, Miyao A, Hirochika H, Kyozuka J	PANICLE PHYTOMER2 (PAP2), encoding a SEPALLATA subfamily MADS-box protein, positively controls spikelet meristem identity in rice.	Plant Cell Physiol	51(1)	47-57	2010	PAP2	MADS34, OsMADS34, RMADS212/RMADS217/RMADS221, OsPAP2/MADS34, MADS34/PAP2	19933267
484	Urayama S, Moriyama H, Aoki N, Nakazawa Y, Okada R, Kiyota E, Miki D, Shimamoto K, Fukuhara T	Knock-down of OsDCL2 in rice negatively affects maintenance of the endogenous dsRNA virus, Oryza sativa endornavirus.	Plant Cell Physiol	51(1)	58-67	2010	RDR1,RDR2,RDR3,RDR4,RDR5,DCL2A,DCL3A	OsRDR1,OsRDR2,OsRDR3, OsRDR3a,OsRDR4, OsRDR3b,OsRDR5,OsDCL2a, OsDCL2,OsDCL3a	19933266
485	Kawakatsu T, Takaiwa F	Differences in transcriptional regulatory mechanisms functioning for free lysine content and seed storage protein accumulation in rice grain.	Plant Cell Physiol	51(12)	1964-1974	2010	RPBF,RISBZ1,_	OsDof3, OsDOF3, OsEnS-34, OsDof10, Dof10, OsDof-10, OsDOF1, DOF1, DOF3,OsbZIP58, OsEnS-92,OsLKR/SDH, OsLKR, OsSDH	21037241
486	Fujita M, Horiuchi Y, Ueda Y, Mizuta Y, Kubo T, Yano K, Yamaki S, Tsuda K, Nagata T, Niihama M, Kato H, Kikuchi S, Hamada K, Mochizuki T, Ishimizu T, Iwai H, Tsutsumi N, Kurata N	Rice expression atlas in reproductive development.	Plant Cell Physiol	51(12)	2060-2081	2010	SAUR9,CSLA1,CSLD5,CSLD3	OsSAUR9,OsCslA1, OsCSLA1 ,OsCSLD5,OsCSLD3	21062870
487	Kitagawa K, Kurinami S, Oki K, Abe Y, Ando T, Kono I, Yano M, Kitano H, Iwasaki Y	A novel kinesin 13 protein regulating rice seed length.	Plant Cell Physiol	51(8)	1315-29	2010	SRS3	SRS3, SAR1	20587735
488	Matsushima R, Maekawa M, Fujita N, Sakamoto W	A rapid, direct observation method to isolate mutants with defects in starch grain morphology in rice.	Plant Cell Physiol	51(5)	728-41	2010	SSG		20360021
489	Ohta H, Ogino A, Kasai M, Sano Y, Kanazawa A	Fertility restoration by Ifr1 in rice with BT-type cytoplasmic male sterility is associated with a reduced level, but not processing, of atp6-orf79 co-transcribed RNA	Plant Cell Rep	29(4)	359-369	2010	IFR,_,RF1B,RF1,_	Ifr, Rf16, Ifr1,ORF79, orf79,RF1b, Rf-1B, PPR7,Rf1 (Rf-1), rf-1, PPR791, PPR8-1, Rf-1, Rf1, Rf-1A, Rf5, Rf1a, RF5, Rf5(t)*(Rf(t)*), RF1A, PPR6,atp6, N-atp6, B-ATP6, B-atp6, atp6-1	20195612
490	Takahashi Y, Cong R, G H M Sagor, Niitsu M, Berberich T, Kusano T	Characterization of five polyamine oxidase isoforms in Arabidopsis thaliana.	Plant Cell Rep	29(9)	955-65	2010	PAO3,PAO4,PAO1,PAO7,PAOB,PAO5	OsPAO3, OsAO3,OsPAO4, OsAO1,OsPAO1, OsAO4,OsPAO7, OsPAO3,PAOb, OsPAO6, OsPAO2,OsPAO5, OsAO2	20532512
491	Yoshida T, Fujita Y, Sayama H, Kidokoro S, Maruyama K, Mizoi J, Shinozaki K, Kazuko Yamaguchi-Shinozaki	AREB1, AREB2, and ABF3 are master transcription factors that cooperatively regulate ABRE-dependent ABA signaling involved in drought stress tolerance and require ABA for full activation.	Plant J	61(4)	672-85	2010	BZIP23,BZIP72,BZIP46	OsbZIP23, OsAREB1, OsABF2, Osbzip23, OsAREB2,OsbZIP72, OsAREB2, OsABF4, Osbzip72,ABL1, bZIP46, OsABL1, OsbZIP46, OsAREB8, OsABF2, OsABF3	19947981
492	Kishimoto K, Kouzai Y, Kaku H, Shibuya N, Minami E, Nishizawa Y	Perception of the chitin oligosaccharides contributes to disease resistance to blast fungus Magnaporthe oryzae in rice.	Plant J	64(2)	343-354	2010	CEBiP,XA21	CEBIP, Os-LYP1, LYP1, OsCEBiP,Xa21*, Xa21, OsXA21	21070413
493	Sakaguchi J, Itoh J, Ito Y, Nakamura A, Fukuda H, Sawa S	COE1, an LRR-RLK responsible for commissural vein pattern formation in rice.	Plant J	63(3)	405-416	2010	COE1	coe1	20487383
494	Wakasa Y,Yasuda H,Oono Y,Kawakatsu T,Hirose S,Takahashi H,Hayashi S,Yang L,Takaiwa F	Expression of ER quality control-related genes in response to changes in BiP1 levels in developing rice endosperm.	Plant J	65(5)	675-89	2010	GLUD1,GLUC,GLU7,GLUB1,CNX,GLB1,GLUB4,GLUA2,_,_,_,_,_,_,GLUA1,_,BZIP60,_,_,_,_,_,_	GluD1, GluD-1, OsEnS-33,GluC, OsEnS-36,Glu7*(GluB2), Glu7, GluB2, GLUB2, GLUB-2, GluB-2, GluB-7, GLUB7,GluB1, GluB1-A, GluB-1, OsGluB1,OsCNX,glb1(t)*, glb1(t), glb1, alpha-Glb, Glb-1, OsGlb1, Glb, OsEnS-77,GluB4, GluB-5,Glua2*, Glua2, GLUA-2, GluA-2, Glu20, GluA2, OsEnS-137,PDIL1;1, PDIL1-1, PDIL 1-1, PDI, OsPDIL1-1,OsBiP1, BiP1, BiP, Bip3, OsBiP3, BIP1/OsBIP3,OsDjB6, OsERdj3B,OsBiP5, OsBiP, BiP,…	21223397
495	Shimizu T, Nakano T, Takamizawa D, Desaki Y, Ishii-Minami N, Nishizawa Y, Minami E, Okada K, Yamane H, Kaku H, Shibuya N	Two LysM receptor molecules, CEBiP and OsCERK1, cooperatively regulate chitin elicitor signaling in rice.	Plant J	64(2)	204-214	2010	KS4,_,_,_,_,_,_,_,RLCK276,RLCK330,CEBiP,_	OsKS4, KS4, KSL4, OsKSL4, DTS2, OsDTS2, OsTPS16,OsLysM-RLK1, OsLYK4,OsLysM-RLK2, OsLYK5,OsLysM-RLK3, OsLYK1,OsLysM-RLK4,OsLysM-RLK5, OsLYK2,OsLysM-RLK6, OsLYK3,OsLysM-RLK7, OsLYK6,OsLysM-RLK10, OsRLCK276,OsLysM-RLK8, OsRLCK330,CEBIP, Os-LYP1, LYP1, OsCEBiP,OsCERK1, OsLysM-RLK9, Os-CERK1, Os-LysM-RLK9, OsLysMRLK9	21070404
496	Yoshii M, Yamazaki M, Rakwal R, Kishi-Kaboshi M, Miyao A, Hirochika H	The NAC transcription factor RIM1 of rice is a new regulator of jasmonate signaling.	Plant J	61(5)	804-15	2010	OPR7,AOS2,RIM1	OsOPR7, OsOPR13, OsOPR3, OsOPR5, OsOPR9, OsOPR08-1,OsAOS2, CYP74A2, OsAOS, OsAOS1,ONAC054, ONAC54, NAC54	20015061
497	Hayashi N, Inoue H, Kato T, Funao T, Shirota M, Shimizu T, Kanamori H, Yamane H, Hayano-Saito Y, Matsumoto T,Yano M, Takatsuji H	Durable panicle blast-resistance gene Pb1 encodes an atypical CC-NBS-LRR protein and was generated by acquiring a promoter through local genome duplication.	Plant J	64(3)	498-510	2010	PB1	Pb1, Pbst, RMG58.	20807214
498	Ishimaru Y, Masuda H, Bashir K, Inoue H, Tsukamoto T, Takahashi M, Nakanishi H, Aoki N, Hirose T, Ohsugi R, Naoko K Nishizawa	Rice metal-nicotianamine transporter, OsYSL2, is required for the long-distance transport of iron and manganese.	Plant J	62(3)	379-90	2010	YSL15,_,_,YSL2,NAS2,NAS1,NRAMP1	OsYSL15, OsYs7,OsSAMS3, OsSAMS1,IRT1, OsIRT1,OsYSL2, Os-YSL2, OsYs6 ,OsNAS2,OsNAS1,OsNramp1, OsNRAMP1, OsNramp6	20128878
499	Kishi-Kaboshi M, Okada K, Kurimoto L, Murakami S, Umezawa T, Shibuya N, Yamane H, Miyao A, Takatsuji H, Takahashi A, Hirochika H	A rice fungal MAMP-responsive MAPK cascade regulates metabolic flow to antimicrobial metabolite synthesis.	Plant J	63(4)	599-612	2010	MKK5,MPK6,SMG1,MAPK6,BZIP37,MSRMK2	OsMKK5,OsMPK6, OsDR6, OsMPK4,OsMKK4, MKK4, OsMKK4/SMG1,OsMAPK6, OsMPK6, OsSIPK, SIPK, OsMAPK1, MAPK1, MPK1, OsMPK1, MPK6,OsTGAP1, OsbZIP37,OsMSRMK2, OsMAPK5, OsMAP1, OsMPK3, OsBIMK1, OsMAPK2, MPK5, BIMK1, MAPK2, MAPK5, MPK3, OsMPK5, OsMAPK3, OsMAPK5b, MAPK3	20525005
500	Sugano S, Jiang C-J, Miyazawa S-I, Masumoto C, Yazawa K, Hayashi N, Shimono M, Nakayama A, Miyao M, Takatsuji H	Role of OsNPR1 in rice defense program as revealed by genome-wide expression analysis.	Plant Mol Biol	74(6)	549-562	2010	NH1	OsNH1, OsNPR1, OsNPR1/NH1, NPR1, OsPR2, PR2	20924648
501	Kurusu T, Hamada J, Nokajima H, Kitagawa Y, Kiyoduka M, Takahashi A, Hanamata S, Ohno R, Hayashi T, Okada K, Koga J, Hirochika H, Yamane H, Kuchitsu K	Regulation of microbe-associated molecular pattern-induced hypersensitive cell death, phytoalexin production, and defense gene expression by calcineurin B-like protein-interacting protein kinases, OsCIPK14/15, in rice cultured cells.	Plant Physiol	153	678-92	2010	CBL2,KS7,CPS2,CPS4,CHT1,PR10A,CBL3,CBL4,CIPK14,CIPK15,CBL6,KS4,CBL5	OsCBL2,OsKS7, KS7, KSL7, OsKSL7, DTC1, OsDTC1, OsKS3, OsDTC1/OsKS7, OsTPS6,OsCPS2, cps2, OsCPS2ent, CYC2, OsCyc2, OsCYC2, OsCPSL1, cpsl1, OsCyc2/OsCPS2, OsTPS7,OsCPS4, CYC1, OsCYC1, OsCyc1, cpsl3, OsCPSL3, OsCPSsyn, OsCyc1/OsCPS4, OsTPS15 ,Cht1*(Chi1), Ch16, Cht1, CHT-1, CH16, RC24, OsChia1a, OsChia1, Chi1, Cht1*, Chi-1, Cht-1, Cht1, RCC1,PBZ1, OsPR10a, RPR10a, PR-10a, PR10a, PR10, OsPR10A, OsPR-…	20357140
502	Takenaka M	MEF9, an E subclass PPR protein, is required for an RNA editing event in the nad7 transcript in mitochondria of Arabidopsis thaliana.	Plant Physiol	152(2)	939-47	2010	MEF9		20018598
503	Abe M, Yoshikawa T, Nosaka M, Sakakibara H, Sato Y, Nagato Y, Itoh JI	WAVY LEAF 1, an ortholog of Arabidopsis HEN1, regulates shoot development by maintaining microRNA and trans-acting siRNA accumulation in rice.	Plant Physiol	154(3)	1335-46	2010	SHO2,SHO1,WAF1	sho2,sho1, DCL4, OsDCL4, Os DCL4, Dcl4 ,waf1, waf1-1, waf1-2, HEN1	20805329
504	Miyashita Y, Takasugi T, Ito Y	Identification and expression analysis of PIN genes in rice.	Plant Sci	178	424-428	2010	PIN9,PIN1B,PIN1A,PIN10B,PIN5A,PIN2,PIN10A,PIN1C,PIN5B,PIN1D,PIN5C,PIN8	OsPIN9,PIN1A, OsPIN1A, OsPIN1a, REH1, OsPIN1, OsPIN1b,PIN1C, OsPIN1C, OsPIN1c, OsPIN1a,PIN3B, OsPIN3b, OsPIN10b,OsPIN5a,OsPIN2,PIN3A, OsPIN3a, OsPIN3t, OsPIN10a, OsPIN3,PIN1B, OsPIN1B, OsPIN1b, OsPIN1c,PIN5C, OsPIN5c, OsPIN5b,OsPIN1D, OsPIN1d,PIN5B, OsPIN5b, OsPIN5c,OsPIN8
505	Hirano K, Kotake T, Kamihara K, Tsuna K, Aohara T, Kaneko Y, Takatsuji H, Tsumuraya Y, Kawasaki S	Rice BRITTLE CULM 3 (BC3) encodes a classical dynamin OsDRP2B essential for proper secondary cell wall synthesis	Planta	232	95-108	2010	BC3	bc3, bc-3, OsDRP2B, DRP2B	20369251
506	Asano K, Miyao A, Hirochika H, Kitano H, Matsuoka M, Ashikari M	SSD1, which encodes a plant-specific novel protein, controls plant elongation by regulating cell division in rice.	Proc Jpn Acad Ser B Phys Biol Sci	86(3)	265-273	2010	_	SSD1	20228626
507	Masumoto C, Miyazawa S, Ohkawa H, Fukuda T, Taniguchi Y, Murayama S, Kusano M, Saito K, Fukayama H, Miyao M	Phosphoenolpyruvate carboxylase intrinsically located in the chloroplast of rice plays a crucial role in ammonium assimilation	Proc Natl Acad Sci USA	107(11)	5226-5231	2010	_,_,_,_,_,_	Osppc-b, OsSTA1, ppc-b,Osppc2b, ppc2b,Osppc, OSPPC, Osppc2a, ppc2a,PEPC-1, Osppc1, ppc1,Osppc3, Osppc2, ppc3,ppc2,PEPC-2, Osppc4, ppc4	20194759
508	Sugimoto K, Takeuchi Y, Ebana K, Miyao A, Hirochika H, Hara N, Ishiyama K, Kobayashi M, Ban Y, Hattori T, Yano M	Molecular cloning of Sdr4, a regulator involved in seed dormancy and domestication of rice.	Proc Natl Acad Sci USA	107(13)	5792-5797	2010	_,_,_,EXPB3,PIP2;2,PIP1;3,VP1,GA20OX1,SDR4	OsDOG1L-1,OsDOG1L-2,OsDOG1L-3,OsEXPB3, osaEXPb1.10,OsPIP2;2, PIP2-2, OsPIP2-3,OsPIP1;3. PIP1.3, PIP1-3, RWC3, RWC-3, OsPIP1-3,Vp1* (OSVP1), OsVP1, OsVp1, Vp1, ABI3, OsLFL4, OsVp-1, OSVP1,OsGA20ox1, 20ox1, GA20ox-1, ga20ox1, Os20ox, C20OX2, OsGA20ox2, OsGA20ox-1, GA20ox1,Sdr4, OsSdr4, OsSdr4-n, OsSdr4-k	20220098
509	Mizuta Y, Harushima Y, Kurata N	Rice pollen hybrid incompatibility caused by reciprocal gene loss of duplicated genes.	Proc Natl Acad Sci USA	107(47)	20417-22	2010	DPL1,DPL2	,	21048083
510	Ueno D, Yamaji N, Kono I, Huang CF, Ando T, Yano M, Ma JF	Gene limiting cadmium accumulation in rice.	Proc Natl Acad Sci USA	107(38)	16500-5	2010	HMA3	OsHMA3, OsHMA3a, OsHMA3n, osHMA3	20823253
511	Xia J, Yamaji N, Kasai T, Ma JF	Plasma membrane-localized transporter for aluminum in rice.	Proc Natl Acad Sci USA	107(43)	18381-5	2010	NRAMP4,ART1	OsNRAMP4, Nrat1, Nramp6, OsNRAT1,ART1, STAR3	20937890
512	Yamagata Y, Yamamoto E, Aya K, Win KT, Doi K, Sobrizal, Ito T, Kanamori H, Wu J, Matsumoto T, Matsuoka M, Ashikari M, Yoshimura A	Mitochondrial gene in the nuclear genome induces reproductive barrier in rice.	Proc Natl Acad Sci USA	107(4)	1494-1499	2010	RPL27-3,RPL27-2,RPL27-1	rpl27-3, rpl27, mtRPL27a,rpl27-2, rpl27, mtRPL27a, S27,rpl27-1, rpl27, mtRPL27b, S27	20080642
513	Yamamoto Y, Inukai Y, Kitano H, Sazuka T, Matsuoka M	Characterization and mapping of the CROWN ROOTLESS2 gene, CRL2, in rice.	RGN	25	25-26	2010	CRL2	crl2*, crl2
514	Saito H, Okumoto Y, Yoshitake Y, Inoue H, Yuan Q, Teraishi M, Tsukiyama T, Nishida H, Tanisaka T	Complete loss of photoperiodic response in the rice mutant line X61 is caused by deficiency of phytochrome chromophore biosynthesis gene.	Theor Appl Genet	122(1)	109-18	2010	E1,SE1,SE13	E1 (=m Ef1+), mEf1+, Hd4(t), m Ef1-a, m Ef1-b,Se1(Lm,Lf,Rs,Fl), se(t), Hd1, HD1, Fl, Lm, Se1, K, Rs, Lf, Se-1, Hd1(t), qHD1(t), OsA, OsBBX18, Hd1/OsA, OsCCT21,Se13, OsHY2	20700573
515	Hayashi K, Yasuda N, Fujita Y, Koizumi S, Yoshida H	Identification of the blast resistance gene Pit in rice cultivars using functional markers.	Theor Appl Genet	121(7)	1357-67	2010	PIT	Pit, Pit(K59), Pit(Npb), Pi-t, PitNpb, PitK59	20589366
516	Hori K, Sugimoto K, Nonoue Y, Ono N, Matsubara K, Yamanouchi U, Abe A, Takeuchi Y, Yano M	Detection of quantitative trait loci controlling pre-harvest sprouting resistance by using backcrossed populations of japonica rice cultivars.	Theor Appl Genet	120	1547-57	2010	qLTG-3-1(t)	qLTG-3-1(t), qLTG3-1, OsHyPRP05, OsHyPRP5, HyP/GRP05, HyP/GRP5	20145904
517	Takahashi H, Saika H, Matsumura H, Nagamura Y, Tsutsumi N, Nishizawa NK, Nakazono M	Cell division and cell elongation in the coleoptile of rice alcohol dehydrogenase 1-deficient mutant are reduced under complete submergence.	Ann Bot	108(2)	253-61	2011	_,_,EXPB17,EXPB11,CYCB2;2,EXPA1,CDKB2;1 ,CYCB2;1,ADH1	,,OsEXPB17,OsEXPB11, osaEXPb1.20,cycB2;2 (=cycOs2), cycB2;2, cycOs2, CycB2;2, CycOs2, CYCB2-2, CYCOS2, CycB2-Os2, CYCB2, CycB2;os;2, OsCycB2;2, Orysa;CycB2;2, OsCYCOS2, Os;cycB2;2,OsEXP1, EXPA1, OsEXPA1, OsaEXPa1.16, RiExA,Orysa;CDKB2;1, OsCDKB2;1, cdc2Os3, Orysa;CDKB;2,cycB2;1 (=cycOs1), cycB2;1, cycOs1, CycB2;1, CycOs1, CYCB2-1, CYCOS1, CycB2-Os1, CYCB2, CycB2;os;1, Orysa;CycB2;1, CycB2;os;1, O…	21788375
518	Ikeda S, Okubo T, Takeda N, Banba M, Sasaki K, Imaizumi-Anraku H, Fujihara S, Ohwaki Y, Ohshima K, Fukuta Y, Eda S, Mitsui H, Hattori M, Sato T, Shinano T, Minamisawa K	The genotype of the calcium/calmodulin-dependent protein kinase gene (CCaMK) determines bacterial community diversity in rice roots under paddy and upland field conditions.	Appl Environ Microbiol	77(13)	4399-405	2011	DMI3	OsDMI3, OsCCaMK1, OsCCaMK, OsCCAMK, CCAMK	21551283
519	Wakuta S, Suzuki E, Saburi W, Matsuura H, Nabeta K, Imai R, Matsui H	OsJAR1 and OsJAR2 are jasmonyl-l-isoleucine synthases involved in wound- and pathogen-induced jasmonic acid signalling.	Biochem Biophys Res Commun	409(4)	634-9	2011	JAR2,JAR1,JAR3	OsJAR2, OsGH3.3, OsGH3-3,OsJAR1, OsGH3.5, GH3.5, OsGH3-5, GH3-5,OsJAR3, OsGH3.12, OsGH3-12	21619871
520	Seto Y, Hamada S, Ito H, Masuta C, Matsui H, Nabeta K, Matsuura H	Tobacco salicylic acid glucosyltransferase is active toward tuberonic acid (12-hydroxyjasmonic acid) and is induced by mechanical wounding stress.	Biosci Biotechnol Biochem	75(12)	2316-20	2011	_	OsSGT	22146717
521	Kihara A, Saburi W, Wakuta S, Kim MH, Hamada S, Ito H, Imai R, Matsui H	Physiological and biochemical characterization of three nucleoside diphosphate kinase isozymes from rice (Oryza sativa L.).	Biosci Biotechnol Biochem	75(9)	1740-5	2011	_,_,_	OsNDPK3,OsNDPK2, BIP114,OsNDPK1, NDK, rNDK, NDK1, NDKR, NDK-1	21897044
522	Okada K	The biosynthesis of isoprenoids and the mechanisms regulating it in plants.	Biosci Biotechnol Biochem	75(7)	1219-25	2011	BZIP37,CYP76M8,CYP76M6,CYP71Z6,_,CYP76M5,DXS3,CYP71Z7,CYP76M7	OsTGAP1, OsbZIP37,CYP76M8,CYP76M6,Oscyp71Z6,OsMASL,CYP76M5,OsDXS, OsDXS3, dxs3,Oscyp71Z7,CYP76M7	21737944
523	Oda K, Otani M, Uraguchi S, Akihiro T, Fujiwara T	Rice ABCG43 is Cd inducible and confers Cd tolerance on yeast.	Biosci Biotechnol Biochem	75	1211-1213	2011	HMA3,PDR5,_	OsHMA3, OsHMA3a, OsHMA3n, osHMA3,ABCG43, OsABCG43, ABCG43/PDR5, OsPDR5,OsIRT2, OsIRT1, IRT2	21670506
524	Ishikawa S, Suzui N, Ito-Tanabata S, Ishii S, Igura M, Abe T, Kuramata M, Kawachi N, Fujimaki S	Real-time imaging and analysis of differences in cadmium dynamics in rice cultivars (Oryza sativa) using positron-emitting 107Cd tracer.	BMC Mol Biol	11(1)	172	2011	HMA3	OsHMA3, OsHMA3a, OsHMA3n, osHMA3	22123026
525	Taguchi-Shiobara F, Kawagoe Y, Kato H, Onodera H, Tagiri A, Hara N, Miyao A, Hirochika H, Kitano H, Yano M, Toki S	A loss-of-function mutation of rice DENSE PANICLE 1 causes semi-dwarfness and slightly increased number of spikelets	Breeding Sci	61	17-25	2011	DEP1	OsDEP1, EP, qPE9-1, DN1, DEP1/DN1/qPE9-1, qNGR9
526	Ebitani T, Hayashi N, Omoteno M, Ozaki H, Yano M, Morikawa M, Fukuta Y	Characterization of Pi13, a blast resistance gene that maps to chromosome 6 in indica rice (Oryza sativa L. variety, Kasalath)	Breeding Sci	61	251-259	2011	PI13	Pi13(t), Pi13(t)*, Pi13, Pi-13(t)*
527	Kakeda K, Ishihara N, Izumi Y, Sato K, Taketa S	Expression and functional analysis of the barley Nud gene using transgenic rice.	Breeding Sci	61	35-42	2011	ERF3,ERF1	Os02ERF, OsSHN1, OsWR1, WR1, OsERF#003, OsERF003, OsERF3, AP2/EREBP#012, AP2/EREBP12,Os06ERF, OsWR2, WR2, OsERF#001, OsERF001, OsERF1, AP2/EREBP#057, AP2/EREBP57
528	Suzuki Y, Takeuchi Y, Shirasawa K	Identification of a seed phospholipase D null allele in rice (Oryza sativa L.) and development of SNP markers for phospholipase D deficiency	Crop Sci			2011	PLDalpha1	RPLD1, PLD1, OsPLDalpha1
529	Matsushita K, Yasuda N, Thinlay, Koizumi S, Ashizawa T, Sunohara Y, Iida S, Ideta O, Maeda H, Fujita Y	A novel blast resistance locus in a rice (Oryza sativa L.) cultivar, Chumroo, of Bhutan.	Euphytica	180	273-280	2011	PI46	Pi46(t)
530	Takahashi Y, Shimamoto K	Heading date 1 (Hd1), an ortholog of Arabidopsis CONSTANS, is a possible target of human selectionduring domestication to diversify floweringtimes of cultivated rice.	Genes Genet Syst	86	175-182	2011	HD3A,SE1	Hd3a, FT, qHD3(t)*, FT-L 2, OsFTL2, FT-L2, FTL2,Se1(Lm,Lf,Rs,Fl), se(t), Hd1, HD1, Fl, Lm, Se1, K, Rs, Lf, Se-1, Hd1(t), qHD1(t), OsA, OsBBX18, Hd1/OsA, OsCCT21	21952207
531	Kubo T, Yoshimura A, Kurata N	Hybrid male sterility in rice is due to epistatic interactions with a pollen killer locus.	Genetics.		1083-92	2011	EFS,S24	,S24(t), S24(t)*, Sb, F5-Du	21868603
532	Murai M, Nagano H, Onishi K, Ogino A, Ichikawa N, Bahadur H, Sano Y	Differentiation in wild-type allele of the sd1 locus concerning culm length between indica and japonica subspecies of Oryza sativa (rice)	Hereditas	148(1)	42376	2011	SD1	sd1, sd1 (d47, sd1-d, sd1-1), d49(sd1-r), d47, C20OX2, OsGA20ox-2, OsGA20ox2, GA20ox-2, GA20OX2, GA20ox2, sd-1,SD1-ja, SD1-in, sd1-2, Sd-1, GA20, 20ox2, Os20ox2	21410466
533	Himi E, Maekawa M, Noda K	Differential expression of three flavanone 3-hydroxylase genes in grains and coleoptiles of wheat.	Int J Plant Genomics	2011	369460	2011	_,ANS,F3H1	FLS,ANS, OsANS1, ANS1, LDOX,OsF3H-1, F3H-1, OsF3H1, OsF3H, F3H	21977025
534	Shinozuka H, Cogan NO, Spangenberg GC, Forster JW	Comparative genomics in perennial ryegrass (Lolium perenne L.): Identification and characterisation of an orthologue for the rice plant architecture-controlling gene OsABCG5.	Int J Plant Genomics	2011	291563	2011	ABCG5,ABCG3,ABCG6	OsABCG5,OsABCG3,OsABCG6	21941532
535	Koide Y, Telebanco-Yanoria MJ, Pena FD, Fukuta Y, Kobayashi N	Characterization of rice blast isolates by the differential system and their application for mapping a resistance gene, Pi19(t)	J Phytopathol	159	85-93	2011	PI1,PI19	Pi1, Pi-1, Pi1-5C, Pi1-6C,Pi19(t), Pi14, Pi19
536	Wakuta S, Hamada S, Ito H, Imai R, Mori H, Matsuura H, Nabeta K, Matsui H	Comparison of enzymatic properties and gene expression profiles of two tuberonic acid glucoside beta-glucosidases from Oryza sativa L.	J Appl Glycosci	58	67-70	2011	BGLU13,BGLU12	OsTAGG1, TAGG1, Os4BGlu13, 4BGlu13,Os4bglu12, Os4BGlu12, 4BGlu12, OsTAGG2, TAGG2
537	Umezu N, Umeki N, Mitsui T, Kondo K, Maruta S	Characterization of a novel rice kinesin O12 with a calponin homology domain.	J Biochem	149(1)	91-101	2011	_	OsKCH1, O12	21047815
538	Ishimaru Y, Kakei Y, Shimo H, Bashir K, Sato Y, Sato Y, Uozumi N, Nakanishi H, Nishizawa NK	A rice phenolic efflux transporter is essential for solubilizing precipitated apoplasmic iron in the plant stele.	J Biol Chem	286(28)	24649-55	2011	_,_	PEZ2,PEZ1, OsPEZ1	21602276
539	Nozoye T, Nagasaka S, Kobayashi T, Takahashi M, Sato Y, Sato Y, Uozumi N, Nakanishi H, Nishizawa NK	Phytosiderophore efflux transporters are crucial for iron acquisition in graminaceous plants.	J Biol Chem	286(7)	5446-54	2011	YSL6,YSL5,YSL4,YSL2,YSL1,YSL10,ENA1,NAAT2,DMAS1,NAAT1,NAAT3,TOM1,YSL3,NAAT4,NAAT5,ZIFL5	OsYSL6, OsYs8 ,OsYSL5, OsYs9 ,OsYSL4, OsYs17 ,OsYSL2, Os-YSL2, OsYs6 ,OsYSL1, OsYs1,OsYSL10,OsENA1,OsNAAT2,OsDMAS1,OsNAAT1,OsNAAT3,OsTOM1, ZIFL4, OsZIFL4 ,OsYSL3, OsYs16 ,OsNAAT4, OsNAAT1 ,OsNAAT5,OsZIFL5, OsTOM2, TOM2	21156806
540	Horie T, Sugawara M, Okada T, Taira K, Kaothien-Nakayama P, Katsuhara M, Shinmyo A, Nakayama H	Rice sodium-insensitive potassium transporter, OsHAK5, confers increased salt tolerance in tobacco BY2 cells.	J Biosci Bioeng	111(3)	346-56	2011	HAK12,HAK2,HAK4,HAK8,HAK9,HAK10,HAK13,HAK14,HAK15,HAK17,HAK3,HAK11,HAK1,HAK7,HAK16,HAK6,HAK5	OsHAK12,OsHAK2,OsHAK4,OsHAK8,OsHAK9,OsHAK10,OsHAK13,OsHAK14,OsHAK15,OsHAK17,OsHAK3,OsHAK11,OsHAK1,OsHAK7,OsHAK16,OsHAK6, OsSTA42,OsHAK5	21084222
541	Kotake T, Aohara T, Hirano K, Sato A, Kaneko Y, Tsumuraya Y, Takatsuji H, Kawasaki S	Rice Brittle culm 6 encodes a dominant-negative form of CesA protein that perturbs cellulose synthesis in secondary cell walls.	J Exp Bot	62(6)	2053-62	2011	CESA1,CESA2,CESA5,CESA6,CESA8,BC6,CESA3,CSLA1,CSLC1,CSLE1,CSLF1,CSLH1	OsCesA1, OsCesA-1, OsCESA1, OS_CESA01, CesA1,OsCesA2, OsCESA2, OS_CESA02,OsCesA5, OsCESA5, OS_CESA05,OsCesA6, OsCESA6, OS_CESA06,OsCesA8, OsCESA8, OS_CESA08, CesA8,Bc6*, Bc6, OsCesA9, CESA9, OsCESA9, OS_CESA09, OsCesA 9, CesA9,OsCesA3, OsCESA3, OS_CESA03,OsCslA1, OsCSLA1 ,OsCslC1, OsCSLC1,OsCslE1, OsCSLE1 ,OsCslF1, OsCSLF1 ,OsCslH1, OsCSLH1	21209026
542	Ueno D, Koyama E, Yamaji N, Ma JF	Physiological, genetic, and molecular characterization of a high-Cd-accumulating rice cultivar, Jarjan.	J Exp Bot	62(7)	2265-72	2011	HMA3	OsHMA3, OsHMA3a, OsHMA3n, osHMA3	21127026
543	Takahashi R, Ishimaru Y, Senoura T, Shimo H, Ishikawa S, Arao T, Nakanishi H, Nishizawa NK	The OsNRAMP1 iron transporter is involved in Cd accumulation in rice.	J Exp Bot		-	2011	NRAMP2,NRAMP7,NRAMP3,NRAMP4,NRAMP6,NRAMP5,NRAMP1	OsNramp2, OsNRAMP2,OsNRAMP7,OsNramp3, OsNRAMP3,OsNRAMP4, Nrat1, Nramp6, OsNRAT1,OsNRAMP6, Nramp6,OsNRAMP5, OsNramp5,OsNramp1, OsNRAMP1, OsNramp6	21697258
544	Fujita N, Satoh R, Hayashi A, Kodama M, Itoh R, Aihara S, Nakamura Y	Starch biosynthesis in rice endosperm requires the presence of either Starch synthase I or IIIa.	J Exp Bot	62(14)	4819-31	2011	SSIIIA,SSI	OsSSIIIa, SSIII-2, SS3A, OsSSSIIIa,OsSSI, SSS 1, SSS1, SS1	21730357
545	Kato-Noguchi H	Convergent or parallel molecular evolution of momilactone A and B: potent allelochemicals, momilactones have been found only in rice and the moss Hypnum plumaeforme.	J Plant Physiol	168(13)	1511-6	2011	CPS4,KS4	OsCPS4, CYC1, OsCYC1, OsCyc1, cpsl3, OsCPSL3, OsCPSsyn, OsCyc1/OsCPS4, OsTPS15 ,OsKS4, KS4, KSL4, OsKSL4, DTS2, OsDTS2, OsTPS16	21620514
546	Kano A, Hosotani K, Gomi K, Yamasaki-Kokudo Y, Shirakawa C, Fukumoto T, Ohtani K, Tajima S, Izumori K, Tanaka K, Ishida Y, Nishizawa Y, Ichimura K, Tada Y, Akimitsu K	D-Psicose induces upregulation of defense-related genes and resistance in rice against bacterial blight.	J Plant Physiol	168(15)	1852-7	2011	POX22.3,LOX-L2,_,RBBI2-3,_,_,POX,_,GSTU24,WRKY62	POX22.3, OSPER, OsPOX, Pir3, prx111, POX22, OsPOX1, OsPOX22.3,OsLOX-L2, LOX1.1, LOX L-2, LOX-2,Oschib1, PR-8, PR8,RBBI2-3,TLP, PR5,OsPR2,Pox, prx135,OsPR2, Gns4, OsGLN2,OsGSTU24,OsWRKY62, OsWRKY62.1, OsWRKY62.2, XB10	21601944
547	Uga Y, Okuno K, Yano M	Dro1, a major QTL involved in deep rooting of rice under upland field conditions.	J Exp Bot			2011	DRO1	Dro1	21212298
548	Xiang H, Takeuchi H, Tsunoda Y, Nakajima M, Murata K, Ueguchi-Tanaka M, Kidokoro SI, Kezuka Y, Nonaka T, Matsuoka M, Katoh E	Thermodynamic characterization of OsGID1-gibberellin binding using calorimetry and docking simulations.	J Mol Recognit	24	275-282	2011	GID1	gid1, OsGID1, Thl, Os GID1	21360613
549	Xie XZ, Xue YJ, Zhou JJ, Zhang B, Chang H, Takano M	Phytochromes regulate SA and JA signaling pathways in rice and are required for developmentally controlled resistance to Magnaporthe grisea.	Mol Plant	4(4)	688-96	2011	_,AOS2,_,PAL1,_,NH1,CHS,PR1A,PAL1,PR1B,_	Lox2:Os:1, OsLOX9, OsLOX8, OsLOX2, LOX2, OsRLL, OsHI-LOX, RLL2 LOX, RLL2,OsAOS2, CYP74A2, OsAOS, OsAOS1,ICS1, OsICS1,OsPAL, Pal1*, Pal1, PAL, Pal_1, PalI, PAL2, OsPAL01, PAL01, OSPAL, CP-1, GP-1, OsPAL1,PAD4, OsPAD4,OsNH1, OsNPR1, OsNPR1/NH1, NPR1, OsPR2, PR2,CHS*, Oschs, chs, chas, OsCHS, OsCHS1, CHS1,OsPR1a, OsPR-1a, PR1a, OsPR1#074, OsPR1-74, PR-1a,OsPAL1, PAL, OsPAL06, ZB8, pal/zb8, PAL06, rP…	21357645
550	Ishikawa R, Aoki M, Kurotani K, Yokoi S, Shinomura T, Takano M, Shimamoto K	Phytochrome B regulates Heading date 1 (Hd1)-mediated expression of rice florigen Hd3a and critical day length in rice.	Mol Gen Genomics	285(6)	461-70	2011	HD3A,SE1	Hd3a, FT, qHD3(t)*, FT-L 2, OsFTL2, FT-L2, FTL2,Se1(Lm,Lf,Rs,Fl), se(t), Hd1, HD1, Fl, Lm, Se1, K, Rs, Lf, Se-1, Hd1(t), qHD1(t), OsA, OsBBX18, Hd1/OsA, OsCCT21	21512732
551	Ogawa D, Abe K, Miyao A, Kojima M, Sakakibara H, Mizutani M, Morita H, Toda Y, Hobo T, Sato Y, Hattori T, Hirochika H, Takeda S	RSS1 regulates the cell cycle and maintains meristematic activity under stress conditions in rice.	Nat Commun	2	278	2011	RSS1		21505434
552	Taoka K, Ohki I, Tsuji H, Furuita K, Hayashi K, Yanase T, Yamaguchi M, Nakashima C, Purwestri YA, Tamaki S, Ogaki Y, Shimada C, Nakagawa A, Kojima C, Shimamoto K	14-3-3 proteins act as intracellular receptors for rice Hd3a florigen.	Nature	476(7360)	332-5	2011	HD3A,_,_,GF14G,GF14D,GF14A,GF14C,BZIP77,GF14H,GF14F,GF14B,RAP1A	Hd3a, FT, qHD3(t)*, FT-L 2, OsFTL2, FT-L2, FTL2,OsKANADI1, OsKANADI2,OsBIP116b,GF14g, OsGF14g,GF14d, OsGF14d, Os14-3-3,GF14a, OsGF14a, WIN2,GF14c, OsGF14c,OsbZIP77, OsFD1,GF14h, OsGF14h,GF14f, SR14-3-3, OsGF14f, S94, ric1,GF14b, OsGF14b,OsMADS15, FDRMADS3, RMADS215, MADS15, DEP	21804566
553	Takanashi H, Ishimaru Y, Bashir K, Fujimoto M, Shimo H, An G, Nagasaka S, Nishizawa NK, Nakanishi H, Tsutsumi N	The rice mitochondrial iron transporter is essential for plant growth.	Nat Commun	2	322	2011	_,_,YSL2,YSL15,NRAMP1,_,FRO2,_,_	,IRT1, OsIRT1,OsYSL2, Os-YSL2, OsYs6 ,OsYSL15, OsYs7,OsNramp1, OsNRAMP1, OsNramp6,OsVIT2, OsVIT1,OsFRO2,OsIRT2, OsIRT1, IRT2 ,MIT	21610725
554	Inagaki YS, Etherington G, Geisler K, Field B, Dokarry M, Ikeda K, Mutsukado Y, Dicks J, Osbourn A	Investigation of the potential for triterpene synthesis in rice through genome mining and metabolic engineering.	New Phytol	191(2)	432-48	2011	_,_,_,_,_,_,_,CYP51G1,CYP51G4,CYP51H1,CYP51H3,CYP51H4,CYP51H5,CYP51H7,CYP51H8,CYP51H9,_,_,_,_,CYP51G3,CYP51H6,_,CYP51H2	OsOSC1,OsOSC9,OsOSC10,OsOSC12,OsOSC7,OsOSC8,OsIAS, OsOSC11,OsCYP51G1,OsCYP51G4,OsCYP51H1,OsCYP51H3,OsCYP51H4,OsCYP51H5,OsCYP51H7,OsCYP51H8,OsCYP51H9,OsOSC4,OsOSC5,OsOSC6,OsOSC2, CAS1,OsCYP51G3,OsCYP51H6,OsOSC3,OsCYP51H2	21501172
555	Miyadate H, Adachi S, Hiraizumi A, Tezuka K, Nakazawa N, Kawamoto T, Katou K, Kodama I, Sakurai K, Takahashi H, Satoh-Nagasawa N, Watanabe A, Fujimura T, Akagi H	OsHMA3, a P1B-type of ATPase affects root-to-shoot cadmium translocation in rice by mediating efflux into vacuoles	New Phytol	189(1)	190-199	2011	HMA3,ZIP8	OsHMA3, OsHMA3a, OsHMA3n, osHMA3,OsZIP8, OsZIP1	20840506
556	Konishi T, Aohara T, Igasaki T, Hayashi N, Miyazaki Y, Takahashi A, Hirochika H, Iwai H, Satoh S, Ishii T	Down-regulation of UDP-arabinopyranose mutase reduces the proportion of arabinofuranose present in rice cell walls.	Phytochemistry	72(16)	22859	2011	UAM1,UAM2,UAM3	OsUAM1, RGP-1, Osgls1,OsUAM2,OsUAM3	21824632
557	Dubouzet JG , Maeda S , Sugano S , Ohtake M , Hayashi N , Ichikawa T , Kondou Y , Kuroda H , Horii Y , Matsui M , Oda K , Hirochika H , Takatsuji H , Mori M	Screening for resistance against Pseudomonas syringae in rice-FOX Arabidopsis lines identified a putative receptor-like cytoplasmic kinase gene that confers resistance to major bacterial and fungal pathogens in Arabidopsis and rice.	Plant Biotechnol J	9(4)	466-85	2011	BSR1	OsRLCK278, RLCK278	20955180
558	Onda Y, Nagamine A, Sakurai M, Kumamaru T, Ogawa M, Kawagoe Y	Distinct roles of protein disulfide isomerase and P5 sulfhydryl oxidoreductases in multiple pathways for oxidation of structurally diverse storage proteins in rice.	Plant Cell	23(1)	210-23	2011	_,_,_,_,GLB1,_,_,_,_	ERO1, Ero1,PDIL1;4, PDIL1-4, PDIL 1-4, OsPDIL1-4,RA17, RAP, RAG1, OsEnS-97,PDIL1;1, PDIL1-1, PDIL 1-1, PDI, OsPDIL1-1,glb1(t)*, glb1(t), glb1, alpha-Glb, Glb-1, OsGlb1, Glb, OsEnS-77,CysP13, CpP13, PG5a, Prol-06, pro13b.11,PDIL2;3, PDIL2-3, PDIL 2-3, OsPDIL2-3, PDIL 2-3,Prol-01, CysR10, crP10, pro10.1,BiP	21278127
559	Wu Y, Kikuchi S, Yan H, Zhang W, Rosenbaum H, Iniguez AL, Jiang J	Euchromatic subdomains in rice centromeres are associated with genes and transcription.	Plant Cell	23(11)	4054-64	2011	CENH3	CENH3, CenH3	22080597
560	Tabuchi H, Zhang Y, Hattori S, Omae M, Shimizu-Sato S, Oikawa T, Qian Q, Nishimura M, Kitano H, Xie H, Fang X, Yoshida H, Kyozuka J, Chen F, Sato Y	LAX PANICLE2 of rice encodes a novel nuclear protein and regulates the formation of axillary meristems.	Plant Cell	23(9)	3276-3287	2011	LAX2,LAX1,MOC1	,lax, lax(lx), LAX1, lx, OsbHLH123,moc1	21963665
561	Tsuda K, Ito Y, Sato Y, Kurata N	Positive autoregulation of a KNOX gene is essential for shoot apical meristem maintenance in rice.	Plant Cell	23(12)	4368-81	2011	OSKN2,OSH43,OSH6,OSH15,OSH1	OsKn2, OsH71, HOS9, OSH71, OSH71/Oskn2,OsH43,OsH6, HOS16,OSH15, OsH15, OSKN3, Oskn3, HOS3, D6, d6, OSH15/Oskn3, HB253,OSKN1, Oskn1, OsKN1, OSH1/Oskn1, HB75	22207572
562	Tanaka N, Itoh H, Sentoku N, Kojima M, Sakakibara H Izawa T, Itoh JI, Nagato Y	The COP1 ortholog PPS regulates the juvenile-adult and vegetative-reproductive phase changes in rice.	Plant Cell	23(6)	2143-54	2011	PPS	OsWD40-55, OsCOP1, COP1	21705640
563	Fukao T, Yeung E, Bailey-Serres J	The submergence tolerance regulator SUB1A mediates crosstalk between submergence and drought tolerance in rice.	Plant Cell	23(1)	412-27	2011	RAB16A,LEA3-1,SUB1A,SUB1C,DREB1E,ERF91,DREB1A,CATC,APX2,APX1,CATA,CATB,SODA1,DHN1,ERF3,SALT,SUB1B	Rab16A, rab21, RAB21, OsRab16A, OsLEA29, rab16A, OsRAB16A,OsLEA3-1, OsLea3-1, LEA3, OsLEA3, OsLEA19, OsLEA19a, OsLEA19b, OsLEA3, Oslea3, oslea3,Sub1A, Sub1A-1, Sub1A-2,Sub1C, OsERF#073, OsERF073, OsERF73, ERF73, AP2/EREBP#122, AP2/EREBP122,OsDREB1E, OsERF030, OsERF#030, OsERF30, ERF30, AP2/EREBP#160, AP2/EREBP160, OsDREB1-1,OsERF#091, OsERF091, OsERF91, AP59, OsAP59, AP2/EREBP#147, AP2/EREBP147, …	21239643
564	Izawa T, Mihara M, Suzuki Y, Gupta M, Itoh H, Nagano AJ, Motoyama R, Sawada Y, Yano M, Hirai MY, Makino A, Nagamura Y	Os-GIGANTEA confers robust diurnal rhythms on the global transcriptome of rice in the field.	Plant Cell	23(5)	1741-55	2011	SE5,HD3A,PRR59,PRR73,TOC1,GI,PRR95,PRR37,SE1,LHY	Se5, OsHO1, OsHO-1, OsHY1, HO-1, HO1, OsSE5,Hd3a, FT, qHD3(t)*, FT-L 2, OsFTL2, FT-L2, FTL2,OsPRR59, Os-PRR59, Prr5, OsPRR5, OsCCT38,OsPRR73, Os-PRR73, Prr3, OsPRR3, OsRRA20, OsCCT11,OsTOC1, OsPRR1, Os-PRR1, PRR1, OsRRA21, OsCCT07,OsGI, Gi, Os-GI,OsPRR95, Os-PRR95, Prr2, OsPRR2, OsCCT33,OsPRR37, Os-PRR37, Prr4, OsPRR4, DTH7, OsCCT28, Ghd7.1,Se1(Lm,Lf,Rs,Fl), se(t), Hd1, HD1, Fl, Lm, Se1, K, Rs, L…	21571948
565	Nagamine A, Matsusaka H, Ushijima T, Kawagoe Y, Ogawa M, Okita TW, Kumamaru T	A role for the cysteine-rich 10 kDa prolamin in protein body I formation in rice.	Plant Cell Physiol	52(6)	1003-16	2011	_,_,_,_	CysP13, CpP13, PG5a, Prol-06, pro13b.11,Prol-01, CysR10, crP10, pro10.1,CysR16,CysR14	21521743
566	Takahashi H, Kawakatsu T, Wakasa Y, Hayashi S, Takaiwa F	A rice transmembrane bZIP transcription factor, OsbZIP39, regulates the endoplasmic reticulum stress response.	Plant Cell Physiol	53	144-153	2011	BZIP39,BZIP60,BZIP50	OsbZIP39,OsbZIP60, bZIP60,OsbZIP60, bZIP50, OsbZIP50, OsbZIP74, OsbZIP50-S	22084314
567	Takeuchi K, Gyohda A, Tominaga M, Kawakatsu M, Hatakeyama A, Ishii N, Shimaya K, Nishimura T, Riemann M, Nick P, Hashimoto M, Komano T, Endo A, Okamoto T, Jikumaru Y, Kamiya Y, Terakawa T, Koshiba T	RSOsPR10 expression in response to environmental stresses is regulated antagonistically by jasmonate/ethylene and salicylic acid signaling pathways in rice roots.	Plant Cell Physiol	52(9)	1686-96	2011	ERF93,_	OsERF1, OsERF#093, OsERF093, OsERF93, AP2/EREBP#168, AP2/EREBP168,RSOsPR10, RsOsPR10a, OsPR10a, OsPR10alpha	21828106
568	Yun MS , Umemoto T , Kawagoe Y	Rice debranching enzyme isoamylase3 facilitates starch metabolism and affects plastid morphogenesis.	Plant Cell Physiol	52(6)	1068-82	2011	ISA3,_,SSIVB,ISA1,_,_	OsISA3,FtsZ1,OsSSIVb, SSIV-2, OsSSIV-2, SSIVb, SSIV-2,OsISA1, ISA, OsISA,FtsZ2-1,ARC5, OsARC5, Os ARC5	21551159
569	Qin F, Shinozaki K, Yamaguchi-Shinozaki K	Achievements and challenges in understanding plant abiotic stress responses and tolerance.	Plant Cell Physiol	52(9)	1569-82	2011	NAC5,_,NAC6	OsNAC5, NAC71, ONAC071, ONAC009, ONAC9, ONAC020, ONAC20, OnNAC5*, OnNAC5, OsNAC5/ONAC009,SNAC1, snac1, OsNAC9, ONAC002, ONAC2, ONAC033, ONAC33, ONAC043, ONAC43, ONAC044, ONAC44, OsNAC19, NAC19, SNAC1/ONAC002, OsSNAC1,OsNAC6, ONAC048, NAC48, SNAC2, SNAC2/OsNAC6, OsNAC6/ONAC048, OsSNAC2	21828105
570	Endo-Higashi N , Izawa T	Flowering time genes Heading date 1 and Early heading date 1 together control panicle development in rice.	Plant Cell Physiol	52(6)	1083-94	2011	RFT1,SE1,EF1	FT-L 3, OsFTL3, FT-L3, RFT,Se1(Lm,Lf,Rs,Fl), se(t), Hd1, HD1, Fl, Lm, Se1, K, Rs, Lf, Se-1, Hd1(t), qHD1(t), OsA, OsBBX18, Hd1/OsA, OsCCT21,Ef1 (Ef2), Ef2, Ef1, Ehd1, Eh1(t)*, EF1, ef1, qEHD-10-1(t) (qEhd1), OsRR30, OsRR22	21565907
571	Yokosho K, Yamaji N, Ma JF	An Al-inducible MATE gene is involved in external detoxification of Al in rice.	Plant J	68(6)	1061-1069	2011	_,ART1	OsFRDL4, FRDL4,ART1, STAR3	21880027
572	Utsunomiya Y, Samejima C, Takayanagi Y, Izawa Y, Yoshida T, Sawada Y, Fujisawa Y, Kato H, Iwasaki Y	Suppression of the rice heterotrimeric G protein beta-subunit gene, RGB1, causes dwarfism and browning of internodes and lamina joint regions.	Plant J	67(5))	907-16	2011	_,D1	OsWD40-80, RGbeta1, RGB1,d1, GPA1, GA1, RGA1, dwf1, XA7, RGA, D1/RGA1, D89	21585570
573	Ito Y, Kimura F, Hirakata K, Tsuda K, Takasugi T, Eiguchi M, Nakagawa K, Kurata N	Fatty acid elongase is required for shoot development in rice.	Plant J	66(4)	680-8	2011	_,OSH1	ONI1,OSKN1, Oskn1, OsKN1, OSH1/Oskn1, HB75	21309865
574	Kitomi Y, Ito H, Hobo T, Aya K, Kitano H, Inukai Y	The auxin responsive AP2/ERF transcription factor CROWN ROOTLESS5 is involved in crown root initiation in rice through the induction of OsRR1, a type-A response regulator of cytokinin signaling.	Plant J	67(3)	472-84	2011	CRL1,RR1,PLT8,RR2	crl1, crl1*, ARL1, ARL1/CRL1,rr1, OsRR1, Rra9, OsRRA9,OsPLT8, CRL5, AP2/EREBP141, AP2/EREBP#141 ,rr2, Osrr2, OsRR2, Rra10, OsRRA10	21481033
575	Sakamoto T, Kawabe A, Tokida-Segawa A, Shimizu B, Takatsuto S, Shimada Y, Fujioka S, Mizutani M	Rice CYP734As function as multisubstrate and multifunctional enzymes in brassinosteroid catabolism.	Plant J	67(1)	42381	2011	CYP734A5,CYP734A2,CYP734A4,CYP734A6	,,,	21418356
576	Ohmori Y, Toriba T, Nakamura H, Ichikawa H, Hirano H-Y	Temporal and spatial regulation of DROOPING LEAF gene expression that promotes midrib formation in rice.	Plant J	65(1)	77-86	2011	DL	DL, dl(lop), lop, dl, dl1	21175891
577	Matsubara K, Yamanouchi U, Nonoue Y, Sugimoto K, Wang ZX, Minobe Y, Yano M	Ehd3, encoding a PHD finger-containing protein, is a critical promoter of rice flowering.	Plant J	66(4)	603-12	2011	EHD3		21284756
578	Kusano M, Tabuchi M, Fukushima A, Funayama K, Diaz C, Kobayashi M, Hayashi N, Tsuchiya YN, Takahashi H, Kamata A, Yamaya T, Saito K	Metabolomics data reveal a crucial role of cytosolic glutamine synthetase 1;1 in coordinating metabolic balance in rice.	Plant J	66(3)	456-66	2011	GDH1,GS2,GDH2,GLN1;2,_,_,GLT1,GLT2,GLN1;1	OsGDH1,OsGS2, GLN2, RGS31,OsGDH2,OsGLN1;2, GSr, RGS8, OsGS1;2, GS1;2, GS1,OsGLN1;3, GLN1;3, OsGS1;3, GS1;3,OsGLU, OsFd-GOGAT, Fd-GOGAT,OsGLT1, OsNADH-GOGAT1, NADH-GOGAT1, OsNADH-GOGAT, GOGAT, NADH-GOGAT,OsGLT2, OsNADH-GOGAT2, NADH-GOGAT2, OsGOGAT2,OsGLN1;1, GS1, RGS28, OsGS1;1, GS1;1, OsGS, GS1, GLN1-1	21255162
579	Itabashi E, Iwata N, Fujii S, Kazama T, Toriyama K	The fertility restorer gene, Rf2, for lead rice-type cytoplasmic male sterility of rice encodes a mitochondrial glycine-rich protein.	Plant J	65(3)	359-367	2011	RF2	Rf2 (Rfx), Rfx, Rf2	21265890
580	Kusumi K, Sakata C, Nakamura T, Kawasaki S, Yoshimura A, Iba K	A novel plastid protein NUS1 is essential for build-up of the genetic system for early chloroplast development under cold stress condition	Plant J	68(6)	1039-50	2011	V1	v1, NUS1	21981410
581	Okuyama Y, Kanzaki H, Abe A, Yoshida K, Tamiru M, Saitoh H, Fujibe T, Matsumura H, Shenton M, Galam DC, Undan J, Ito A, Sone T, Terauchi R	A multifaceted genomics approach allows the isolation of the rice Pia-blast resistance gene consisting of two adjacent NBS-LRR protein genes	Plant J	66	467-479	2011	_,_,_,_,_,_,_,_,_,_,_,_,_,PIA,_	Os11gRGA3,Os11gRGA4, RGA4,SasPKA1, PKA1,Os11gRGA1,Os11gRGA2,Os11gRGA6,Os11gRGA8,Os11gRGA7,Os11gRGA9,Os11gRGA10,Os11gRGA11,Os11gRGA12,Os11gRGAC,Pi a, Pia, Pi-a, Pia-1, Pia-2,Os11gRGA5, RGA5, RGA5-A, RGA5-B	21251109
582	Asano T, Hakata M, Nakamura H, Aoki N, Komatsu S, Ichikawa H, Hirochika H, Ohsugi R	Functional characterisation of OsCPK21, a calcium-dependent protein kinase that confers salt tolerance in rice.	Plant Mol Biol	75(1)	179-191	2011	BZIP23,P5CS,NAC6,LEA3-1,RAB16A,NHX1,CDPK13,SOS1,CDPK21	OsbZIP23, OsAREB1, OsABF2, Osbzip23, OsAREB2,OsP5CS, P5CS1, OsP5CS1,OsNAC6, ONAC048, NAC48, SNAC2, SNAC2/OsNAC6, OsNAC6/ONAC048, OsSNAC2,OsLEA3-1, OsLea3-1, LEA3, OsLEA3, OsLEA19, OsLEA19a, OsLEA19b, OsLEA3, Oslea3, oslea3,Rab16A, rab21, RAB21, OsRab16A, OsLEA29, rab16A, OsRAB16A,OsNHX1,OsCDPK13, OsCPK13, OsCDPK7, OsCPK13-1, OsCPK13-2,OsSOS1, OsNHA1,OsCDPK21, OsCPK21	21136139
583	Fujino K, Sekiguchi H	Origins of functional nucleotide polymorphisms in a major quantitative trait locus, qLTG3-1, controlling low-temperature germinability in rice.	Plant Mol Biol	75(1-2)	42379	2011	qLTG-3-1(t)	qLTG-3-1(t), qLTG3-1, OsHyPRP05, OsHyPRP5, HyP/GRP05, HyP/GRP5	20960223
584	Higuchi-Takeuchi M, Ichikawa T, Kondou Y, Matsui K, Hasegawa Y, Kawashima M, Sonoike K, Mori M, Hirochika H, Matsui M	Functional analysis of two isoforms of leaf-type Ferredoxin-NADP(+)-oxidoreductase in rice using the heterologous expression system of Arabidopsis.	Plant Physiol	157(1)	96-108	2011	_,_,_,CAB2R,_,_,_,PSBP,_,PSBY,_,PSBS2,CAB1R,_,_,PSAL,PSB28,_,_,PSAE,PSAF,PSAD,PSAG,PSAN,PSBR,PSBO,PSBW,_,PSAH,PSBX,PSAK,_,_,_,_,_,_,C3H38	,chlI, OsChlI, ChlI ,,cab2R, CAB-2, OsLhcp,OsNIA2, NIA2,OsLFNR2, LFNR2, FNR,ASCAB9-A, CP26, Lhcb5,PsbP, OsPsbP,OsLFNR1, LFNR1,PsbY,OsRcaII, rca, RCAII, rcaII, OsRcaI, RCAI, ME137, OsRCA1,PsbS, OsPsbS2,cab1R, LHCP, CAB, OsLhcb1, Lhcb1, Cab1,OsNR1, nia1, OsNIA1, NIA1,,PsaL,Psb28,Fd1, OsFd1, ADI1,CP29,PsaE,PsaF,PsaD,PsaG,PsaN,PsbR,PsbO,PsbW,CP24,PsaH, GOS5,PsbX,PsaK,,,,chlH,,,OsC3H38, U2AF35B, OsU2A…	21734114
585	Saika H , Oikawa A , Matsuda F , Onodera H , Saito K , Toki S	Application of gene targeting to designed mutation breeding of high-tryptophan rice.	Plant Physiol	156(3)	1269-77	2011	ASA2	OASA2 (=ASA2), OsASA2, OASA2	21543727
586	Ochiai K , Shimizu A , Okumoto Y , Fujiwara T , Matoh T	Suppression of a NAC-like transcription factor gene improves boron-toxicity tolerance in rice.	Plant Physiol	156(3)	1457-63	2011	BET1	BET1, ONAC081, ONAC81, NAC81	21543724
587	Fukuda M, Satoh-Cruz M, Wen L, Crofts AJ, Sugino A, Washida H, Okita TW, Ogawa M, Kawagoe Y, Maeshima M, Kumamaru T	The small GTPase Rab5a is essential for intracellular transport of proglutelin from the golgi apparatus to the protein storage vacuole and endosomal membrane organization in developing rice endosperm.	Plant Physiol	157(2)	632-44	2011	GLUP4,_,ESP2,_	glup4(esp8), esp8, glup4, OsRab5B2, Rab5a, OsRab5a, gpa1, GPA1/Rab5a,VSR3, OsVSR3,esp2(rsp2), rsp2, esp2, PDIL1-1,OsBiP1, BiP1, BiP, Bip3, OsBiP3, BIP1/OsBIP3	21825104
588	Horie T , Brodsky DE , Costa A , Kaneko T , Lo Schiavo F , Katsuhara M , Schroeder JI	K+ Transport by the OsHKT2;4 transporter from rice with atypical Na+ transport properties and competition in permeation of K+ over Mg2+ and Ca2+ ions.	Plant Physiol	156(3)	1493-507	2011	HKT1,HKT3,HKT9	OsHKT1, OsHKT2;1, Ni (Nipponbare)-OsHKT1, Po (Pokkali)-HKT1, OsHKT1;1,OsHKT3, OsHKT2;3,OsHKT9, OsHKT2;4	21610181
589	Utsumi Y , Utsumi C , Sawada T , Fujita N , Nakamura Y	Functional diversity of isoamylase oligomers: the ISA1 homo-oligomer is essential for amylopectin biosynthesis in rice endosperm.	Plant Physiol	156(1)	61-77	2011	ISA2,ISA1	OsISA2,OsISA1, ISA, OsISA	21436381
590	Nakagawa H, Tanaka A, Tanabata T, Ohtake M, Fujioka S, Nakamura H, Ichikawa H, Mori M	SHORT GRAIN 1 decreases organ elongation and brassinosteroid response in rice.	Plant Physiol			2011	SG1,_,_	OsSG1, Sg1,,SGL1	22209874
591	Tsutsui T, Yamaji N, Ma FJ	Identification of a cis-acting element of ART1, a C2H2-type zinc-finger transcription factor for aluminum tolerance in rice.	Plant Physiol	156(2)	925-31	2011	STAR1,STAR2,ART1	OsENA2, OsABCI12,STAR2,ART1, STAR3	21502187
592	Sasaki A, Yamaji N, Xia J, Ma JF	OsYSL6 is involved in the detoxification of excess manganese in rice.	Plant Physiol	157(4)	1832-1840	2011	YSL6	OsYSL6, OsYs8	21969384
593	Ito Y, Thirumurugan T , Serizawa A , Hiratsu K , Ohme-Takagi M , Kurata N	Aberrant vegetative and reproductive development by overexpression and lethality by silencing of OsHAP3E in rice.	Plant Sci	181(2)	105-10	2011	HAP3E	OsHAP3E, OsLEC1/OsHAP3E, OsLEC1, NF-YB7, L1L	21683874
594	Takahashi R, Ishimaru Y, Nakanishi H, Nishizawa NK	Role of the iron transporter OsNRAMP1 in cadmium uptake and accumulation in rice.	Plant Signal Behav	6(11)		2011	_,NRAMP1,_	IRT1, OsIRT1,OsNramp1, OsNRAMP1, OsNramp6,OsIRT2, OsIRT1, IRT2	22067109
595	Shimada T, Ogawa Y, Shimada T, Hara-Nishimura I	A non-destructive screenable marker, OsFAST, for identifying transgenic rice seeds.	Plant Signal Behav	6(10)	1454-6	2011	OLE4	OsOLE4, Os-OLE4	21904112
596	Fukuda A, Nakamura A, Hara N, Toki S, Tanaka Y	Molecular and functional analyses of rice NHX-type Na+/H+ antiporter genes.	Planta	233(1)	175-188	2011	NHX3,NHX4,NHX5,NHX2,NHX1	OsNHX3, OsNHX2, NHX2,OsNHX4,OsNHX5,OsNHX2,OsNHX1	20963607
597	Uraguchi S, Kamiya T, Sakamoto T, Kasai K, Sato Y, Nagamura Y, Yoshida A, Kyozuka J, Ishikawa S, Fujiwara T	Low-affinity cation transporter (OsLCT1) regulates cadmium transport into rice grains.	Proc Natl Acad Sci USA	108(52)	20959-64	2011	LCT1	OsLCT1	22160725
598	Chen G, Komatsuda T, Ma JF, Nawrath C, Pourkheirandish M, Tagiri A, Hu YG, Sameri M, Li X, Zhao X, Liu Y, Li C, Ma X, Wang A, Nair S, Wang N, Miyao A, Sakuma S, Yamaji N, Zheng X, Nevo E	An ATP-binding cassette subfamily G full transporter is essential for the retention of leaf water in both wild barley and rice.	Proc Natl Acad Sci USA	108(30)	12354-9	2011	PDR6	OsPDR6, OsABCG31, OsABCG31_1	21737747
599	Kasajima I, Ebana K, Yamamoto T, Takahara K, Yano M, Kawai-Yamada M, Uchimiya H	Molecular distinction in genetic regulation of nonphotochemical quenching in rice.	Proc Natl Acad Sci USA	108(33)	13835-40	2011	PSBS2,PSBS1	PsbS, OsPsbS2,OsPsbS1, PsbS1	21804028
600	Asano K , Yamasaki M , Takuno S , Miura K , Katagiri S , Ito T , Doi K , Wu J , Ebana K , Matsumoto T , Innan H , Kitano H , Ashikari M , Matsuoka M	From the Cover: Artificial selection for a green revolution gene during japonica rice domestication.	Proc Natl Acad Sci USA	108(27)	11034-9	2011	SD1	sd1, sd1 (d47, sd1-d, sd1-1), d49(sd1-r), d47, C20OX2, OsGA20ox-2, OsGA20ox2, GA20ox-2, GA20OX2, GA20ox2, sd-1,SD1-ja, SD1-in, sd1-2, Sd-1, GA20, 20ox2, Os20ox2	21646530
601	Asano K, Yamasaki M, Takuno S, Miura K, Katagiri S, Ito T, Doi K, Wu J, Ebana K, Matsumoto T, Innan H, Kitano H, Ashikari M, Matsuoka M	Artificial selection for a green revolution gene during japonica rice domestication.	Proc Natl Acad Sci USA	108(27)	11034-9	2011	SD1	sd1, sd1 (d47, sd1-d, sd1-1), d49(sd1-r), d47, C20OX2, OsGA20ox-2, OsGA20ox2, GA20ox-2, GA20OX2, GA20ox2, sd-1,SD1-ja, SD1-in, sd1-2, Sd-1, GA20, 20ox2, Os20ox2	21646530
602	Ichitani K, Taura S, Tezuka T, Okiyama Y, Kuboyama T	Chromosomal location of HWA1 and HWA2, complementary hybrid weakness genes in rice.	RICE	4(2)	29-38	2011	HWA2,HWA1	Hwa2(L1b), L-1-b(Lb), L1b, Hwa2,Hwa1(L1a), L-1-a(La), L1a, Hwa1
603	Nakao M, Nakamura R, Kita K, Inukai R, Ishikawa A	Non-host resistance to penetration and hyphal growth of Magnaporthe oryzae in Arabidopsis.	Sci Rep	1	171	2011	PI21	pi21, rMg40	22355686
604	Bashir K, Ishimaru Y, Shimo H, Kakei Y, Senouta T, Takahashi R, Sato Y, Sato Y, Uozumi N, Nakanishi H, Nishizawa N	Rice phenolics efflux transporter 2 (pez2) plays an important role in solubilizing apoplasmic iron.	Soil Sci Plant Nutr	57	803-812	2011	_	PEZ2
605	Obara M, Takeda T, Hayakawa T, Yamaya T	Mapping quantitative trait loci controlling root length in rice seedlings grown with low or sufficient NH+4 supply using backcross recombinant lines derived from a cross between Oryza sativa L. and Oryza glaberrima Steud.	Soil Sci Plant Nutr	57	80-92	2011	GOT1,_,GDH2,GLN1;2,GLT2,GLN1;1,GLT1,GDH3,GDH1,AMT2;2,AMT2;3,AMT3;1,ASN1,AMT2;1,GS2,AMT3;2,AMT3;3,ASN,AMT1;2,AMT1;3,_,AMT1;1	Got1, Aat1, OsAAT, GOT-A,OsGLN1;3, GLN1;3, OsGS1;3, GS1;3,OsGDH2,OsGLN1;2, GSr, RGS8, OsGS1;2, GS1;2, GS1,OsGLT2, OsNADH-GOGAT2, NADH-GOGAT2, OsGOGAT2,OsGLN1;1, GS1, RGS28, OsGS1;1, GS1;1, OsGS, GS1, GLN1-1,OsGLT1, OsNADH-GOGAT1, NADH-GOGAT1, OsNADH-GOGAT, GOGAT, NADH-GOGAT,OsGDH3,OsGDH1,OsAMT2;2, AMT2;2, OsAMT2.2,OsAMT2;3, AMT2;3, OsAMT2.3,OsAMT3;1, AMT3-1, OsAMT3.1, OsAMT2;2,OsASN1, OsAS1, AS1,…
606	Shibaya T, Nonoue Y, Ono N, Yamanouchi U, Hori K, Yano M	Genetic interactions involved in the inhibition of heading by heading date QTL, Hd2 in rice under long-day conditions.	Theor Appl Genet	123(7)	1133-43	2011	HD2,HD16,GHD7,HD5,SE1	Hd2(t), Hd2, qHD2(t),Hd16, EL1, CK1,Ghd2, Ghd7, OsCCT26, OsCMF8, OsI,Hd5(t)*, Hd5, qHD5, HAP3H, OsHAP3H, NF-YB, CBF-A, DTH8 , qHD5(t)*, Ghd8, Ghd8/DTH8, Lhd1, NF-YB11, OsNF-YB11, LH8,Se1(Lm,Lf,Rs,Fl), se(t), Hd1, HD1, Fl, Lm, Se1, K, Rs, Lf, Se-1, Hd1(t), qHD1(t), OsA, OsBBX18, Hd1/OsA, OsCCT21	21789706
607	Ebana K, Shibaya T, Wu J, Matsubara K, Kanamori H, Yamane H, Yamanouchi U, Mizubayashi T, Kono I, Shomura A, Ito S,Ando T, Hori K, Matsumoto T, Yano M	Uncovering of major genetic factors generating naturally occurring variation in heading date among Asian rice cultivars.	Theor Appl Genet	122(6)	1199-210	2011	HD9,HD7,HD9,HD2,HD16,RFT1,GHD7,HD6,HD3A,HD5,SE1	Hd9, qHd9,Hd7(t), qHD7(t),Hd9(t), qHD9(t),Hd2(t), Hd2, qHD2(t),Hd16, EL1, CK1,FT-L 3, OsFTL3, FT-L3, RFT,Ghd2, Ghd7, OsCCT26, OsCMF8, OsI,Hd6(t)*, OSCKA2, OsCKA2,Hd3a, FT, qHD3(t)*, FT-L 2, OsFTL2, FT-L2, FTL2,Hd5(t)*, Hd5, qHD5, HAP3H, OsHAP3H, NF-YB, CBF-A, DTH8 , qHD5(t)*, Ghd8, Ghd8/DTH8, Lhd1, NF-YB11, OsNF-YB11, LH8,Se1(Lm,Lf,Rs,Fl), se(t), Hd1, HD1, Fl, Lm, Se1, K, Rs, Lf, Se-1, Hd1(t), qH…	21229229
608	Win KT, Yamagata Y, Miyazaki Y, Doi K, Yasui H, Yoshimura A	Independent evolution of a new allele of F1 pollen sterility gene S27 encoding mitochondrial ribosomal protein L27 in Oryza nivara.	Theor Appl Genet	122(2)	385-94	2011	RPL27-2,RPL27-1	rpl27-2, rpl27, mtRPL27a, S27,rpl27-1, rpl27, mtRPL27b, S27	20878142
609	Miura K, Ashikari M, Matsuoka M	The role of QTLs in the breeding of high-yielding rice.	Trends Plant Sci	16(6)	319-26	2011	GHD7,HD5,APO1,GW5	Ghd2, Ghd7, OsCCT26, OsCMF8, OsI,Hd5(t)*, Hd5, qHD5, HAP3H, OsHAP3H, NF-YB, CBF-A, DTH8 , qHD5(t)*, Ghd8, Ghd8/DTH8, Lhd1, NF-YB11, OsNF-YB11, LH8,apo1(t), apo1, SCM2, SCM2/APO1, OsFbox321, Os_F0393,qSW5/GW5	21429786
610	Takayanagi S, Takagi Y, Araki R, Hasegawa H	High-affinity nitrate uptake by rice (Oryza sativa) coleoptiles.	J Plant Res	124	305-9	2011	NRT2.4,NRT2.2,NRT2.1,NAR2.2,NRT2.3,NAR2.1	OsNRT2.4,OsNRT2.2, OsNRT2.1,OsNRT2.1, OsNRT2.2,OsNAR2.2, OsNRT3.1B,OsNRT2.3, OsNRT2;1, OsNRT2.3a, OsNRT2.3b, OsNRT2;3a, OsNRT2.5 ,OsNAR2.1, OsNRT3.1A	20862512
611	Navarro C, Abelenda JA, Cruz E, Cullar CA, Tamaki S, Silva J, Shimamoto K, Prat S	Control of flowering and storage organ formation in potato by FLOWERING LOCUS T.	Nature	478(7367)	119-22	2011	HD3A	Hd3a, FT, qHD3(t)*, FT-L 2, OsFTL2, FT-L2, FTL2	21947007
612	Nonomura K, Eiguchi M, Nakano M, Takashima K, Komeda N, Fukuchi S, Miyazaki S, Miyao A, Hirochika H, Kurata N	A novel RNA-recognition-motif protein is required for premeiotic G(1)/S-phase transition in rice (Oryza sativa L.).	PLoS Genet	7 (1)	E1001265	2011	MEL2		21253568
613	Gu XY, Foley ME, Horvath DP, Anderson JV, Feng J, Zhang L, Mowry CR, Ye H, Suttle JC, Kadowaki KI, Chen Z	Association between seed dormancy and pericarp color is controlled by a pleiotropic gene that regulates abscisic acid and flavonoid synthesis in weedy red rice.	Genetics	189(4)	1515-1524	2011	RC	Rc, OsbHLH017, OsbHLH17, SD7-1, qSD7-1/qPC7	21954164
614	Miyazono KI, Koura T, Kubota K, Yoshida T, Fujita Y, Yamaguchi-Shinozaki K, Tanokura M	Purification, crystallization and preliminary X-ray analysis of OsAREB8 from rice, a member of the AREB/ABF family of bZIP transcription factors, in complex with its cognate DNA.	Acta Crystallogr Sect F Struct Biol Cryst Commun	68(Pt 4)	491-4	2012	BZIP46	ABL1, bZIP46, OsABL1, OsbZIP46, OsAREB8, OsABF2, OsABF3	22505428
615	Kobayashi T, Naoko K Nishizawa	Iron uptake, translocation, and regulation in higher plants.	Annu Rev Plant Biol	63	131-52	2012	_,YSL15,_,TOM1,IDEF1,_,NAS1,_,_,NAC36,YSL2,ENA1,_,_,_,_,YSL18,DMAS1,_	OsMTN, MTN,OsYSL15, OsYs7,OsIRO2, IRO2, OsbHLH056,OsTOM1, ZIFL4, OsZIFL4 ,OsLFL2, OsIDEF1,PEZ1, OsPEZ1,OsNAS1,OsIRO3, IRO3, OsbHLH063,MIT,ONAC036, ONAC36, ONAC038, ONAC38, IDEF2, OsIDEF2,OsYSL2, Os-YSL2, OsYs6 ,OsENA1,OsIDI4, IDI4,OsSAM2, OsSAMS2, OS-SAMS2,OsMTK, OsMTK1, MTK, MTK1,OsDEP, DEP,OsYSL18, OsYs2 ,OsDMAS1,IRT1, OsIRT1	22404471
616	Xie G, Kato H, Imai R	Biochemical identification of the OsMKK6-OsMPK3 signalling pathway for chilling stress tolerance in rice.	Biochem J	443(1)	95-102	2012	MSRMK2,MPK6,_,_,_,MKK6,BWMK1,_,_,_,MAPK6	OsMSRMK2, OsMAPK5, OsMAP1, OsMPK3, OsBIMK1, OsMAPK2, MPK5, BIMK1, MAPK2, MAPK5, MPK3, OsMPK5, OsMAPK3, OsMAPK5b, MAPK3,OsMPK6, OsDR6, OsMPK4,OsMPK16,OsMPK20-1,OsMPK20-3,OsMKK6, OsMEK1,OsBWMK1, MPK12, MAPK1, OsMAPK1, OsMPK12, OsMPK17-1, OsBWMK1L, OsBWMK1M, OsBWMK1S,OsMPK17, OsMPK21-1,OsMAPK33, OsMPK14, OsMAPK2, OsMAP3, OsMPK14, OsMPK3,OsMPK20-4, OsWJUMK, OsWJUMK1,OsMAPK6, OsMPK6, OsSIPK, SIPK, OsM…	22248149
617	Hakata M, Kuroda M, Ohsumi A, Hirose T, Nakamura H, Muramatsu M, Ichikawa H, Yamakawa H	Overexpression of a rice TIFY gene increases grain size through enhanced accumulation of carbohydrates in the stem.	Biosci Biotechnol Biochem	76(11)	2129-34	2012	TIFY11B	OsJAZ4, OsJAZ 10, OsJAZ10, OsTIFY11b	23132589
618	Momma M, Fujimoto Z	Interdomain disulfide bridge in the rice granule bound starch synthase I catalytic domain as elucidated by X-ray structure analysis.	Biosci Biotechnol Biochem	76(8)	1591-5	2012	WX1	wx (Wx(am)), Wx, WX-B, GBSS-I, GBSS, OsGBSSI, GBSS1, OsGBSS1, GBSSI	22878205
619	Shingu Y, Tokai T, Agawa Y, Toyota K, Ahamed S, Kawagishi-Kobayashi M, Komatsu A, Mikawa T, Yamamoto MT, Wakasa K, Shibata T, Kusano K	The double-stranded break-forming activity of plant SPO11s and a novel rice SPO11 revealed by a Drosophila bioassay.	BMC Mol Biol	13	1	2012	TOP6A2,TOP6A3,SPO11-4,TOP6A1	OsTOP6A2, OsSpo11-2, OsSPO11-2, OsSPO11B,OsTOP6A3, OsSPO11-3, OsSPO11C,OsSPO11-4, OsSPO11D,OsTOP6A1, OsSPO11-1, OsSPO11A, SPO11-1	22248237
620	Kurusu T, Nishikawa D, Yamazaki Y, Gotoh M, Nakano M, Hamada H, Yamanaka T, Iida K, Nakagawa Y, Saji H, Shinozaki K, Iida H, Kuchitsu K	Plasma membrane protein OsMCA1 is involved in regulation of hypo-osmotic shock-induced Ca2+ influx and modulates generation of reactive oxygen species in cultured rice cells.	BMC Mol Biol	12	11	2012	_	OsMCA1	22264357
621	Kato T, Horibata A	A novel frameshift mutant allele, FZP-10, affecting the panicle architecture of rice.	Euphytica	184	65-72	2012	FZP	fzp*, fzp, OsBD1, BD1, OsERF#078, OsERF078, OsERF78, ERF78, AP2/EREBP#133, AP2/EREBP133, BFL1	0
622	Shindo H, Suzuki R, Tsuchiya W, Taichi M, Nishiuchi Y, Yamazaki T	PHD finger of the SUMO ligase Siz/PIAS family in rice reveals specific binding for methylated histone H3 at lysine 4 and arginine 2.	FEBS Lett	586(13)	1783-9	2012	SIZ1	OsSIZ1	22626555
623	Jerwin R Undan, Tamiru M, Abe A, Yoshida K, Kosugi S, Takagi H, Yoshida K, Kanzaki H, Saitoh H, Fekih R, Sharma S, Undan J, Yano M, Terauchi R	Mutation in OsLMS, a gene encoding a protein with two double-stranded RNA binding motifs, causes lesion mimic phenotype and early senescence in rice (Oryza sativa L.).	Genes Genet Syst	87(3)	169-79	2012	LMS,-,-	OsLMS,OsCPL1, CPL1,OsCPL2, CPL2	22976392
624	Koide Y, Shinya Y, Ikenaga M, Sawamura N, Matsubara K, Onishi K, Kanazawa A, Sano Y	Complex genetic nature of sex-independent transmission ratio distortion in Asian rice species: the involvement of unlinked modifiers and sex-specific mechanisms.	Heredity	108(3)	242-7	2012	S6		21792227
625	Ichitani K, Takemoto Y, Iiyama K, Taura S, Sato M	Chromosomal location of HCA1 and HCA2, hybrid chlorosis genes in rice.	Int J Plant Genomics			2012	HCA1,HCA2	hca1,hca2	22500165
626	Umezu N, Umeki N, Mitsui T, Kondo K, Maruta S	Rice kinesin O12 is identical to kinesin OsKCH1.	J Biochem	152(2)	207-8	2012	_	OsKCH1, O12	22843988
627	Yang Y, Ishino S, Yamagami T, Kumamaru T, Satoh H, Ishino Y	The OsGEN-L protein from Oryza sativa possesses Holliday junction resolvase activity as well as 5'-flap endonuclease activity.	J Biochem	151(3)	317-27	2012	RAD,_	rad,rad*, OsRAD, GEN1, OsGEN-L,OsPCNA, PCNA	22247560
628	Takahashi S, Kimura S, Kaya H, Iizuka A, Wong HL, Shimamoto K, Kuchitsu K	Reactive oxygen species production and activation mechanism of the rice NADPH oxidase OsRbohB.	J Biochem	152(1)	37-43	2012	RBOHB	rbohB, OsrbohB, Os rbohB, OsRbohB, OsNox1	22528669
629	Hashimoto K, Eckert C, Uta Ansch??tz, Scholz M, Held K, Waadt R, Reyer A, Hippler M, Becker D, J?¶rg Kudla	Phosphorylation of calcineurin B-like (CBL) calcium sensor proteins by their CBL-interacting protein kinases (CIPKs) is required for full activity of CBL-CIPK complexes toward their target proteins.	J Biol Chem	287(11)	7956-68	2012	CBL5,CBL9,CBL3,CBL1,CIPK01,CIPK23,CIPK24,CBL8,CBL2,CBL7,CBL10,CBL6,CBL4	OsCBL5,OsCBL9,OsCBL3,OsCBL1, Os-CBL1,OsCIPK01, CIPK1, OsCIPK1,OsCIPK23, Os-CIPK23,OsCIPK24, SOS2, OsSOS2,OsCBL8,OsCBL2,OsCBL7,OsCBL10,OsCBL6,OsCBL4, SOS3, OsSOS3	22253446
630	Shimizu T, Lin F, Hasegawa M, Okada K, Nojiri H, Yamane H	Purification and identification of naringenin 7-O-methyltransferase, a key enzyme in the biosynthesis of the flavonoid phytoalexin sakuranetin in rice.	J Biol Chem	287(23)	19315-25	2012	ROMT9,NOMT	COMT, OsCOMT, ROMT-9, OsCOMT1, OsCAldOMT1, CAldOMT1, OsOMT,OsNOMT, COMTL3, OsCOMTL3	22493492
631	Hamada S, Hasegawa Y, Suzuki Y	Identification of a GDSL-motif carboxylester hydrolase from rice bran (Oryza sativa L.).	J Cereal Sci	55	100-105	2012	GELP1	OsGELP1, OsEST1	0
632	Kusumi K, Hirotsuka S, Kumamaru T, Iba K	Increased leaf photosynthesis caused by elevated stomatal conductance in a rice mutant deficient in slac1, a guard cell anion channel protein.	J Exp Bot	63(15)	5635-44	2012	_,SLAC1,_	HT1,OsSLAC1,STOMAGEN	22915747
633	Wakabayashi K, Soga K, Hoson T	Phenylalanine ammonia-lyase and cell wall peroxidase are cooperatively involved in the extensive formation of ferulate network in cell walls of developing rice shoots.	J Plant Physiol	169(3)	262-7	2012	POX3006,POXGX9,POX22.3,PAL1,POX8.1,POX5.1	POX3006, prx114,POXgX9, OsPOXgX9, prx112,POX22.3, OSPER, OsPOX, Pir3, prx111, POX22, OsPOX1, OsPOX22.3,OsPAL, Pal1*, Pal1, PAL, Pal_1, PalI, PAL2, OsPAL01, PAL01, OSPAL, CP-1, GP-1, OsPAL1,POX8.1, prx110, POX8,POX5.1, prx113, POX5	22118877
634	Endo M, Shimizu T, Toki S	Selection of transgenic rice plants using a herbicide tolerant form of the acetolactate synthase gene.	Methods Mol Biol	847	59-66	2012	ALS	OsALS, AHAS	22350999
635	Ashikawa I, Hayashi N, Abe F, Wu J, Matsumoto T	Characterization of the rice blast resistance gene Pik cloned from Kanto51.	Mol. Breed.	30	485-494	2012	PIK	Pik, RMg8, Pi-k, Pik-2, Pik-1, Pik1, Pik2	0
636	Higo H, Tahir M, Takashima K, Miura A, Watanabe K, Tagiri A, Ugaki M, Ishikawa R, Eiguchi M, Kurata N, Sasaki T, Richards E, Takano M, Kishimoto N, Kakutani T, Habu Y	DDM1 (Decrease in DNA Methylation) genes in rice (Oryza sativa).	Mol Gen Genomics	287(10)	785-92	2012	_,_	OsDDM1b,OsDDM1a	22915302
637	Nuruzzaman M, Sharoni AM, Satoh K, Moumeni A, Venuprasad R, Serraj R, Kumar A, Leung H, Attia K, Kikuchi S	Comprehensive gene expression analysis of the NAC gene family under normal growth conditions, hormone treatment, and drought stress conditions in rice using near-isogenic lines (NILs) generated from crossing Aday Selection (drought tolerant) and IR64.	Mol Gen Genomics	287(5)	389-410	2012	TMS5,NAC24,NAC3,NAC96	tms5, NAC18, ONAC023, ONAC23, NAC23, TMS5/ONAC023, OsEnS-30,NAC94, ONAC024, ONAC24,OsNAC3, NAC67, ONAC067, OnNAC3*, OsNAC3/ONAC067,NAC94, ONAC096, ONAC96	22526427
638	Shimono M, Koga H, Akagi A, Hayashi N, Goto S, Sawada M, Kurihara T, Matsushita A, Sugano S, Jiang CJ, Kaku H, Inoue H, Takatsuji H	Rice WRKY45 plays important roles in fungal and bacterial disease resistance.	Mol Plant Pathol	13(1)	83-94	2012	WRKY45	OsWRKY45	21726399
639	Nishizawa-Yokoi A, Nonaka S, Saika H, Kwon YI, Osakabe K, Toki S	Suppression of Ku70/80 or Lig4 leads to decreased stable transformation and enhanced homologous recombination in rice.	New Phytol	196(4)	1048-59	2012	_,_,_,_,RAD51B,_,_,_,RAD54,_,RAD51C,_,RAD51D,_,_	OsLig4, Lig4,OsBRCA1,OsBRCA2,Rad50,OsRAD51B, OsRad51B,DSS1/SEM1, DSS1, SEM1,XRCC3,MRE11, OsMRE11,OsRAD54, OsRad54,OsRecQl4,OsRAD51C, OsRad51C, RAD51C-1, RAD51C-2, RAD51C-3,OsMUS81, OsMUS81alpha, OsMUS81beta, ERCC4,OsRAD51D, OsRad51D, OsRAD51D.1, OsRAD51D.2, OsRAD51D.3,OsKu70, Ku70,OsKu80, Ku80	23050791
640	Eun CH, Takagi K, Park KI, Maekawa M, Iida S, Tsugane K	Activation and epigenetic regulation of DNA transposon nDart1 in rice.	Plant Cell Physiol	53	857-868	2012	ADART1-27,NDART1-6,DART1-38,NDART1-3(6),NDART1-0,NDART1-1,NDART1-2,NDART1-3(3-1),NDART1-3(3-2),NDART1-3(8),NDART1-5,NDART1-7,NDART1-9,NDART1-10,NDART1-11,NDART1-12,DART1-1,DART1-2,DART1-13,DART1-16,DART1-19,DART1-27,DART1-28,DART1-34	aDart1-27,nDART1-6,Dart1-38,nDART1-3(6),nDART1-0,nDART1-1,nDART1-2,nDART1-3(3-1),nDART1-3(3-2),nDART1-3(8),nDART1-5,nDART1-7,nDART1-9,nDART1-10,nDART1-11,nDART1-12,Dart1-1,Dart1-2,Dart1-13,Dart1-16,Dart1-19,Dart1-27,Dart1-28,Dart1-34	22514089
641	Ozawa K, Wakasa Y, Ogo Y, Matsuo K, Kawahigashi H, Takaiwa F	Development of an efficient agrobacterium-mediated gene targeting system for rice and analysis of rice knockouts lacking granule-bound starch synthase (Waxy) and beta1,2-xylosyltransferase	Plant Cell Physiol	53	755-761	2012	WX1,RCN11	wx (Wx(am)), Wx, WX-B, GBSS-I, GBSS, OsGBSSI, GBSS1, OsGBSS1, GBSSI,Xyl, OsXylT, RCN11/OsXylT	22327484
642	Teramura H, Enomoto Y, Aoki H, Sasaki T, Shimada H	A long 5′ UTR of the rice OsMac1 mRNA enabling the sufficient translation of the downstream ORF.	Plant Biotechnol	29	43-49	2012	_	OsMac1	0
643	Takekawa Y, Nakamura T	Rice OsHOL1 and OsHOL2 proteins have S-adenosyl-L-methionine-dependent methyltransferase activities toward iodide ions	Plant Biotechnol	29	103-108	2012	_,_	OsHOL2,OsHOL1	0
644	Sasaki A, Yamaji N, Yokosho K, Ma JF	Nramp5 is a major transporter responsible for manganese and cadmium uptake in rice.	Plant Cell	24(5)	2155-2167	2012	_,NRAMP5	IRT1, OsIRT1,OsNRAMP5, OsNramp5	22589467
645	Mentlak TA, Kombrink A, Shinya T, Ryder LS, Otomo I, Saitoh H, Terauchi R, Nishizawa Y, Shibuya N, Thomma BP, Talbot NJ	Effector-mediated suppression of chitin-triggered immunity by Magnaporthe oryzae is necessary for rice blast disease.	Plant Cell	24(1)	322-35	2012	CEBiP	CEBIP, Os-LYP1, LYP1, OsCEBiP	22267486
646	Zheng L, Yamaji N, Yokosho K, Ma JF	YSL16 is a phloem-localized transporter of the copper-nicotianamine complex that is responsible for copper distribution in rice.	Plant Cell	24(9)	3767-82	2012	COPT5,YSL16,YSL15,_,YSL2,FER2,HMA9,_,COPT1,ZIP4	COPT5, OsCOPT5,OsYSL16, Os-YSL16, OsYs14 ,OsYSL15, OsYs7,IRT1, OsIRT1,OsYSL2, Os-YSL2, OsYs6 ,OsFER2, OsFer2,OsHMA9 ,oshma9-1, oshma9-2, HMA9,OsIRO2, IRO2, OsbHLH056,COPT1, OsCOPT1,OsZIP4	23012434
647	Kobayashi K, Yasuno N, Sato Y, Yoda M, Yamazaki R, Kimizu M, Yoshida H, Nagamura Y, Kyozuka J	inflorescence meristem Identity in rice is specified by overlapping functions of three AP1/FUL-Like MADS box genes and PAP2, a SEPALLATA MADS box gene.	Plant Cell	24(5)	1848-59	2012	HD3A,MADS18,MADS14,PAP2,RAP1A	Hd3a, FT, qHD3(t)*, FT-L 2, OsFTL2, FT-L2, FTL2,OsMADS18, MADS2, OsMADS2, MADS28, OsMADS28, FDRMADS7, OsMADS18/28,OsMADS14, FDRMADS6, RMADS211, AGL10, RAP1B,MADS34, OsMADS34, RMADS212/RMADS217/RMADS221, OsPAP2/MADS34, MADS34/PAP2,OsMADS15, FDRMADS3, RMADS215, MADS15, DEP	22570445
648	Tanaka W, Toriba T, Ohmori Y, Yoshida A, Kawai A, Mayama-Tsuchida T, Ichikawa H, Mitsuda N, Ohme-Takagi M, Hirano HY	The YABBY gene TONGARI-BOUSHI1 is involved in lateral organ development and maintenance of meristem organization in the rice spikelet.	Plant Cell	24(1)	80-95	2012	YAB5	OsYABBY5, OsYAB3, YAB3, Os YABBY5, TOB1	22286138
649	Sato-Izawa K, Nakaba S, Tamura K, Yamagishi Y, Nakano Y, Nishikubo N, Kawai S, Kajita S, Ashikari M, Funada R, Katayama Y, Kitano H	DWARF50 (d50), a rice (Oryza sativa L.) gene encoding inositol polyphosphate 5-phosphatase, is required for proper development of intercalary meristem.	Plant Cell Environ	35(11)	2031-44	2012	D12	d12(d50), dwf11, d50, d12, d32, F71, DMT9	22574770
650	Takahashi R, Ishimaru Y, Shimo H, Ogo Y, Senoura T, Nishizawa NK, Nakanishi H	The OsHMA2 transporter is involved in root-to-shoot translocation of Zn and Cd in rice.	Plant Cell Environ	35(11)	1948-57	2012	HMA2,SUT1	OsHMA2, osHMA2,OsSUT1	22548273
651	Izawa T	Physiological significance of the plant circadian clock in natural field conditions.	Plant Cell Environ	35(10)	1729-41	2012	LHY,GI,TOC1	LHY, Os-LHY, OsLHY,OsGI, Gi, Os-GI,OsTOC1, OsPRR1, Os-PRR1, PRR1, OsRRA21, OsCCT07	22681566
652	Kwon YI, Abe K, Osakabe K, Endo M, Nishizawa-Yokoi A, Saika H, Shimada H, Toki S	Overexpression of OsRecQl4 and/or OsExo1 enhances DSB-induced homologous recombination in rice.	Plant Cell Physiol	53(12)	2142-52	2012	_,_	OsRecQl4,OsEXO1, OsExo1, EXO1	23161853
653	Mutuku JM, Nose A	Changes in the contents of metabolites and enzyme activities in rice plants responding to Rhizoctonia solani Kuhn infection: Activation of glycolysis and connection to phenylpropanoid pathway.	Plant Cell Physiol	53(6)	1017-32	2012	_,_,_	OsPFPA3, PFPA3,OsPFK06, PFK06, PFK6,OsPFPB, PFPB, OsPFP-B, PFP-B	22492233
654	Fukayama H, Ueguchi C, Nishikawa K, Katoh N, Ishikawa C, Masumoto C, Hatanaka T, Misoo S	Overexpression of Rubisco activase decreases the photosynthetic CO2 assimilation rate by reducing Rubisco content in rice leaves.	Plant Cell Physiol	53(6)	976-86	2012	_,_,_,_,RBCL,RBCS,_	RbcS1, OsRBCS1, OsRbcS1,RbcS, RbcS4, OsRBCS4, OsRbcS4,RbcS5, OsRBCS5, OsRbcS5,RbcS3, OsRBCS3, OsRbcS3,rbcL, rbcA, OsrbcL,rbcS, RBCS-C, RbcS2, OsRBCS2, RbcS1, OsRbcS2, OsrbcS1,OsRcaII, rca, RCAII, rcaII, OsRcaI, RCAI, ME137, OsRCA1	22470057
655	Nakamura Y, Ono M, Utsumi C, Steup M	Functional interaction between plastidial starch phosphorylase and starch branching enzymes from rice during the synthesis of branched maltodextrins.	Plant Cell Physiol	53(5)	869-78	2012	_,SBE1,SBE3,SBE4	Pho1,sbe1, Rbe1. Sbe1, sbe1*(QEI), RBE1, BEI, SBE I, QEI, OsBEI ,SBEIII*, SBEIII, Sbe3, RBE3, QEIIa, QEIIA, BEIIb, BEIIB, SBEIIb, OsBEIIb, sbe3, SBE III,RBE4, OsSBE4, BEIIa, QEIIb, BEIIA, OsBEIIa	22414443
656	Yamada S, Kano A, Tamaoki D, Miyamoto A, Shishido H, Miyoshi S, Taniguchi S, Akimitsu K, Gomi K	Involvement of OsJAZ8 in jasmonate-induced resistance to bacterial blight in rice.	Plant Cell Physiol	53(12)	2060-72	2012	_,TIFY6B,_,TIFY11B,TIFY11E,TIFY6A,TIFY11F,TIFY11G,TIFY11D,_,TIFY11C,TIFY5,TIFY11A,TIFY10C,TIFY10B,EG2,_,TIFY9,TIFY10A	OsCOI1b, OsCOI1H, OsFbox260, Os_F0646,OsJAZ8, OsJAZ 4, OsJAZ4, OsTIFY6b,OsSkp15,OsJAZ4, OsJAZ 10, OsJAZ10, OsTIFY11b,OsJAZ 13, OsJAZ13,OsTIFY11e,OsJAZ9, OsJAZ 3, OsJAZ3, OsTIFY6a,OsJAZ 14, OsJAZ14,OsJAZ 15, OsJAZ15, OsTIFY11g,OsTIFY11d, OsJAZ1, OsJAZ 12, OsJAZ12,OsNINJA1, OsNINJA2, OsNINJA, NINJA,OsJAZ2, OsJAZ 11, OsJAZ11, Os-JAZ11, JAZ11, OsTIFY11c,OsJAZ 2, OsJAZ2, OsTIFY5, OsSTA188,OsJAZ3, OsJA…	23104764
657	Shinya T, Motoyama N, Ikeda A, Wada M, Kamiya K, Hayafune M, Kaku H, Naoto S	Functional characterization of CEBiP and CERK1 homologs in Arabidopsis and rice reveals the presence of different chitin receptor systems in plants.	Plant Cell Physiol	53(10)	1696-706	2012	CEBiP,_	CEBIP, Os-LYP1, LYP1, OsCEBiP,OsCERK1, OsLysM-RLK9, Os-CERK1, Os-LysM-RLK9, OsLysMRLK9	22891159
658	Hirose F, Inagaki N, Hanada A, Yamaguchi S, Kamiya Y, Miyao A, Hirochika H, Takano M	Cryptochrome and phytochrome cooperatively but independently reduce active gibberellin content in rice seedlings under light irradiation.	Plant Cell Physiol	53(9)	1570-82	2012	GA2OX4,GA20OX3,GA2OX10,GA2OX7,GA20OX4,GA2OX6,GA2OX5,GA2OX8,GA2OX9,GA2OX2,GA3OX1,_,GID1,GA2OX1,GID2,GA2OX3,_,GA20OX1,SLR1,_,SD1	OsGA2ox4, ga2ox 4, OsGA2ox-4,OsGA20ox3, ga20ox3,OsGA2ox10,OsGA2ox7,OsGA20ox4, ga20ox4,OsGA2ox6,OsGA2ox5,OsGA2ox8,OsGA2ox9,OsGA2ox2, ga2ox 2, OsGA2ox-2,OsGA3ox1, GA3ox1, OsGA3OX1,OsCRY1b, OsCRY2, CRY1b, CRY1 ,gid1, OsGID1, Thl, Os GID1,OsGA2ox1, ga2ox-1, OsGA2ox-1, ga2ox, ga2ox 1, GA2ox1,gid2, GF14e, OsGF14e, OsGID2,OsGA2ox3, ga2ox 3, OsGA2ox-3, GA2ox3, GA2ox-3,OsCRY2, CRY2,OsGA20ox1, 20ox1, GA20o…	22764280
659	Matsubara K, Ogiso-Tanaka E, Hori K, Ebana K, Ando T, Yano M	Natural variation in Hd17, a homolog of Arabidopsis ELF3 that is involved in rice photoperiodic flowering.	Plant Cell Physiol	53(4)	709-16	2012	HD3B	Hd17, EF7, Ef7, OsELF3-1, OsELF3, ELF3_chr.6	22399582
660	Saito H, Ogiso-Tanaka E, Okumoto Y, Yoshitake Y, Izumi H, Yokoo T, Matsubara K, Hori K, Yano M, Inoue H, Tanisaka T	Ef7 encodes an ELF3-like protein and promotes rice flowering by negatively regulating the floral repressor gene Ghd7 under both short- and long-day conditions.	Plant Cell Physiol	53(4)	717-28	2012	HD3B,SE1,GHD7	Hd17, EF7, Ef7, OsELF3-1, OsELF3, ELF3_chr.6,Se1(Lm,Lf,Rs,Fl), se(t), Hd1, HD1, Fl, Lm, Se1, K, Rs, Lf, Se-1, Hd1(t), qHD1(t), OsA, OsBBX18, Hd1/OsA, OsCCT21,Ghd2, Ghd7, OsCCT26, OsCMF8, OsI	22422935
661	Satoh-Nagasawa N, Mori M, Nakazawa N, Kawamoto T, Nagato Y, Sakurai K, Takahashi H, Watanabe A, Akagi H	Mutations in rice (Oryza sativa) heavy metal ATPase 2 (OsHMA2) restrict the translocation of Zn and Cd.	Plant Cell Physiol	53(1)	213-24	2012	HMA2	OsHMA2, osHMA2	22123790
662	Kim SH, Oikawa T, Kyozuka J, Wong HL, Umemura K, Kishi-Kaboshi M, Takahashi A, Kawano Y, Kawasaki T, Shimamoto K	The bHLH Rac Immunity1 (RAI1) is activated by OsRac1 via OsMAPK3 and OsMAPK6 in rice immunity.	Plant Cell Physiol	53(4)	740-54	2012	MSRMK2,_,WRKY19,_,_,_,_,SMG1,RAC1,_,_,MAPK6,PAL1,TDR	OsMSRMK2, OsMAPK5, OsMAP1, OsMPK3, OsBIMK1, OsMAPK2, MPK5, BIMK1, MAPK2, MAPK5, MPK3, OsMPK5, OsMAPK3, OsMAPK5b, MAPK3,OsbHLH004,OsWRKY19,OsbHLH155,RAI1, OsbHLH003,OsbHLH001,OsbHLH006, RERJ1,OsMKK4, MKK4, OsMKK4/SMG1,OsRAC1, OsRac1, Os Rac1, Rac1,OsCERK1, OsLysM-RLK9, Os-CERK1, Os-LysM-RLK9, OsLysMRLK9,OsbHLH002, OsICE1,OsMAPK6, OsMPK6, OsSIPK, SIPK, OsMAPK1, MAPK1, MPK1, OsMPK1, MPK6,OsPAL1, PAL…	22437844
663	Luo L, Li W, Miura K, Ashikari M, Kyozuka J	Control of tiller growth of rice by OsSPL14 and Strigolactones, which work in two independent pathways.	Plant Cell Physiol	53(10)	1793-801	2012	WFP,D10,OSH1	OsSPL14, SPL14, IPA1, WFP/IPA1,d10(d15,d16), d16, d15, dwf9, d10, OsCCD8b, OsCCD8, CCD8, OsD10,OSKN1, Oskn1, OsKN1, OSH1/Oskn1, HB75	22960246
664	Hirano K, Aya K, Kondo M, Okuno A, Morinaka Y, Matsuoka M	OsCAD2 is the major CAD gene responsible for monolignol biosynthesis in rice culm.	Plant Cell Rep	31(1)	91-101	2012	ROMT9,NOMT,COMTL1,COMTL5,COMTL6,COMTL4,CAD6,FC1,CAD8A,CAD8B,CAD8D,CAD1,CAD3,CAD4,CAD5,CAD9,CAD8C,COMTL2,GH2	COMT, OsCOMT, ROMT-9, OsCOMT1, OsCAldOMT1, CAldOMT1, OsOMT,OsNOMT, COMTL3, OsCOMTL3,OsCOMTL1,OsCOMTL5,OsCOMTL6,OsCOMTL4, COMT2 ,OsCAD6,OsCAD7, fc1, CAD7,OsCAD8A,OsCAD8B,OsCAD8D,OsCAD1,OsCAD3,OsCAD4,OsCAD5,OsCAD9,OsCAD8C, CAD8c,OsCOMTL2,gh2, CAD2, CAD, OsCAD2, GH2	21912859
665	Ono A, Yamaguchi K, Fukada-Tanaka S, Terada R, Mitsui T, Iida S	A null mutation of ROS1a for DNA demethylation in rice is not transmittable to progeny.	Plant J	71(4)	564-74	2012	_,_,_,_,_,_	ROS1D, ROS1d,ROS1B,ROS1A, ROS1a,ROS1C, ROS1c,DML3b,DML3a	22448681
666	Saito Y, Shigemitsu T, Yamasaki R, Sasou A, Goto F, Kishida K, Kuroda M, Tanaka K, Morita S, Satoh S, Masumura T	Formation mechanism of the internal structure of type I protein bodies in rice endosperm: relationship between the localization of prolamin species and the expression of individual genes.	Plant J	70(6)	1043-55	2012	_,_,_,_,_,_,_,_,_,_,_,_,_,_,_,_,_,_,_,_,_,_,_,_,_,_,_,_,_,_,_,_,_	Prol-01, CysR10, crP10, pro10.1,Prol-20, pro13b.1,Prol-05, pro13b.9, pro13b.10,pro13b.15,Prol-10, pro13b.16,OsEnS-76, pro13b.19,Prol-11, pro13b.17,CysP13, CpP13, PG5a, Prol-06, pro13b.11,Prol-04, pro13b.8,Prol-03, pro13b.5,pro13b.4,pro13b.6,pro13b.7,Prol-21, pro13b.2,Prol-26, pro13a.6,Prol-24, pro13a.3,Prol-19, OsEnS-94, RM1, pro13a.2,pro13a.5,Prol-17, OsEnS-88, pro16.2,Prol-23, pro10.4,Prol-02, …	22348505
667	Hayashi S, Wakasa Y, Takahashi H, Kawakatsu T, Takaiwa F	Signal transduction by IRE1-mediated splicing of bZIP50 and other stress sensors in the endoplasmic reticulum stress response of rice.	Plant J	69	946-956	2012	_,_,CNX,BZIP39,_,_,BZIP60,_,_,_,_,_,BZIP50,IRE1,_,_	OsSAR1,ERO1, Ero1,OsCNX,OsbZIP39,OsBiP5, OsBiP, BiP, BiP5,OsBiP4, BiP4,OsbZIP60, bZIP60,PDIL1;1, PDIL1-1, PDIL 1-1, PDI, OsPDIL1-1,OsDjB6, OsERdj3B,OsBiP1, BiP1, BiP, Bip3, OsBiP3, BIP1/OsBIP3,NEF,OsBiP2, Bip2,OsbZIP60, bZIP50, OsbZIP50, OsbZIP74, OsbZIP50-S,IRE1, OsIRE1, OsIre1,,OsBiP3, BiP3	22050533
668	Itoh JI, Hibara KI, Kojima M, Sakakibara H, Nagato Y	Rice DECUSSATE controls phyllotaxy by affecting the cytokinin signaling pathway.	Plant J	72	869-881	2012	_,RR5,OSH1,RR6	DEC,rr5, OsRR5, Rra4, OsRRA4,OSKN1, Oskn1, OsKN1, OSH1/Oskn1, HB75,OsRR6, rr6, Rra6, OsRRA6	22889403
669	Matsushita A, Inoue H, Goto S, Nakayama A, Sugano S, Hayashi N, Takatsuji H	The nuclear ubiquitin proteasome degradation affects WRKY45 function in the rice defense program.	Plant J			2012	_,WRKY62,SPL7,GSTU4,NH1,WRKY45	Lox2:Os:1, OsLOX9, OsLOX8, OsLOX2, LOX2, OsRLL, OsHI-LOX, RLL2 LOX, RLL2,OsWRKY62, OsWRKY62.1, OsWRKY62.2, XB10,spl7, HSFA4D, HSF10, HSF15, SP17, OsHsf-15, rHsf10, OsHsfA4d, HSfA4d, lrd13, HSF1,OsGSTU4,OsNH1, OsNPR1, OsNPR1/NH1, NPR1, OsPR2, PR2,OsWRKY45	23013464
670	Yoshida A, Ohmori Y, Kitano H, Taguchi-Shiobara F, Hirano HY	Aberrant spikelet and panicle1, encoding a TOPLESS-related transcriptional co-repressor, is involved in the regulation of meristem fate in rice	Plant J	70(2)	327-339	2012	ASP1	OsLIS-L1, OsWD40-155, ASP1, TPR2, OsREL2	22136599
671	Moritoh S, Eun CH, Ono A, Asao H, Okano Y, Yamaguchi K, Shimatani Z, Koizumi A, Terada R	Targeted disruption of an orthologue of DOMAINS REARRANGED METHYLASE2, OsDRM2, impairs the growth of rice plants by abnormal DNA methylation.	Plant J	71(1)	85-98	2012	DRM2,DRM1B,DRM1A	OsDRM2, osdrm2,OsDRM1b,OsDRM1a	22380881
672	Hirano K, Kouketu E, Katoh H, Aya K, Ueguchi-Tanaka M, Matsuoka M	The suppressive function of the rice DELLA protein SLR1 is dependent on its transcriptional activation activity.	Plant J	71(3)	443-53	2012	GID2,SLR1,GID1	gid2, GF14e, OsGF14e, OsGID2,slr1-1, slr1, slr, GAI, OsGAI, OsSLR1, Os SLR1, OsRGA1,gid1, OsGID1, Thl, Os GID1	22429711
673	Kobayashi T, Itai RN, Aung MS, Senoura T, Nakanishi H, Nishizawa NK	The rice transcription factor IDEF1 directly binds to iron and other divalent metals for sensing cellular iron status.	Plant J	69(1)	81-91	2012	IDEF1	OsLFL2, OsIDEF1	21880076
674	Yamaguchi K, Imai K, Akamatsu A, Mihashi M, Hayashi N, Shimamoto K, Kawasaki T	SWAP70 functions as a Rac/Rop guanine nucleotide-exchange factor in rice.	Plant J	70(3)	389-97	2012	RAC3,RAC5,_,_,RAC1,_,RAC7,RAC2,RAC4,RAC6	OsRac3,Osrac5, OsRac5, RACD, OsRacD, OsRACD,OsSWAP70B,OsSWAP70A,OsRAC1, OsRac1, Os Rac1, Rac1,PBZ1,OSRAC7, OsRac7, ROP5, OsRop5,OsRAC2, OsRac2,OsRAC4, OsRac4, ROP4, OsRop4,OsRacB, OsRac6	22142166
675	Asano T, Hayashi N, Kobayashi M, Aoki N, Miyao A, Mitsuhara I, Ichikawa H, Komatsu S, Hirochika H, Kikuchi S, Ohsugi R	A rice calcium-dependent protein kinase OsCPK12 oppositely modulates salt-stress tolerance and blast disease resistance.	Plant J	69	26-36	2012	RBOHI,CDPK12,APX8,APX2,SALT	OsrbohI, Os rbohI, rbohI, OsRbohF,OsCDPK12, OsCPK12,OsAPx8, OsAPx08, OSAPX8, APx8, OsAPX8,OsAPX2, OsAPx02, APXb, OsAPx2, OSAPX2, APx2, cAPX,salT*(sal1), SalT1*, sal1, Sal1, SALT, ML, SalT, OsSalT	21883553
676	Ikeda-Kawakatsu K, Maekawa M, Izawa T, Itoh JI, Nagato Y	ABERRANT PANICLE ORGANIZATION 2/RFL, the rice ortholog of Arabidopsis LEAFY, suppresses the transition from inflorescence meristem to floral meristem through interaction with APO1.	Plant J	69(1)	168-80	2012	RFL	RFL, OSL, FL, APO2, APO2/RFL	21910771
677	Huang CF, Yamaji N, Ono K, Ma JF	A leucine-rich repeat receptor-like kinase gene is involved in the specification of outer cell layers in rice roots.	Plant J	69(4)	565-576	2012	ROC5,ROC4,_,EXPA12	Roc5(t), Roc5, GL2-5 ,Roc4(t), Roc4, GL2-4,OsSERL4, OsBAK1-9, Docs1,OsEXPA12, OsEXP12, osaEXPa1.15	22014207
678	Kakei Y, Ishimaru Y, Kobayashi T, Yamakawa T, Nakanishi H, Nishizawa NK	OsYSL16 plays a role in the allocation of iron.	Plant Mol Biol	79(6)	583-94	2012	YSL18,YSL16,YSL15,YSL2	OsYSL18, OsYs2 ,OsYSL16, Os-YSL16, OsYs14 ,OsYSL15, OsYs7,OsYSL2, Os-YSL2, OsYs6	22644443
679	Chen ZC, Yamaji N, Motoyama R, Nagamura Y, Ma JF	Up-regulation of a magnesium transporter gene OsMGT1 is required for conferring aluminum tolerance in rice.	Plant Physiol	159(4)	1624-33	2012	_,ART1	OsMGT1, OsMRS2-2,ART1, STAR3	22732245
680	Kudo T, Makita N, Kojima M, Tokunaga H, Sakakibara H	Cytokinin activity of cis-zeatin and phenotypic alterations induced by over-expression of putative cis-zeatin-O-glucosyltransferase in rice.	Plant Physiol	160(1)	319-31	2012	CZOGT2,CZOGT3,CZOGT1	OscZOGT2, cZOGT2,OscZOGT3, cZOGT3,OscZOGT1, cZOGT1	22811434
681	Frei M, Wissuwa M, Pariasca-Tanaka J, Chen CP, S?dekum KH, Kohno Y	Leaf ascorbic acid level - Is it really important for ozone tolerance in rice?	Plant Physiol Biochem	59	63-70	2012	_	OsGME1, GME1	22417733
682	Ogawa D, Morita H, Hattori T, Takeda S	Molecular characterization of the rice protein RSS1 required for meristematic activity under stressful conditions.	Plant Physiol Biochem	61C	54-60	2012	RSS1		23041461
683	Hirose T, Mizutani R, Mitsui T, Terao T	A chemically inducible gene expression system and its application to inducible gene suppression in rice.	Plant Prod Sci	15	73-78	2012	SPS1	sps1, OsSPS1, SPS	0
684	Kitomi Y, Inahashi H, Takehisa H, Sato Y, Inukai Y	OsIAA13-mediated auxin signaling is involved in lateral root initiation in rice.	Plant Sci	190	116-22	2012	IAA13	OsIAA13, OsIAA1, OsiIAA1	22608525
685	Sato H, Yoshida K, Mitsuda N, Ohme-Takagi M, Takamizo T	Male-sterile and cleistogamous phenotypes in tall fescue induced by chimeric repressors of SUPERWOMAN1 and OsMADS58.	Plant Sci	183	183-9	2012	MADS58,SPW1,RAG	OsMADS58,SPW1, spw1, MADS16, OsMADS16,MADS3, OsMADS3, OsMADS3(t), RMADS222, RAG1	22195592
686	Kurusu T, Iida H, Kuchitsu K	Roles of a putative mechanosensitive plasma membrane Ca ( 2+) -permeable channel OsMCA1 in generation of reactive oxygen species and hypo-osmotic signaling in rice.	Plant Signal Behav	7(7)	42372	2012	_	OsMCA1	22751305
687	Takahashi R, Bashir K, Ishimaru Y, Nishizawa NK, Nakanishi H	The role of heavy-metal ATPases, HMAs, in zinc and cadmium transport in rice.	Plant Signal Behav	7(12)		2012	HMA1,HMA8,HMA9,HMA3,HMA6,HMA5,HMA2,_,HMA4	OsHMA1, osHMA1,OsHMA6, osHMA8, HMA6,OsHMA9 ,oshma9-1, oshma9-2, HMA9,OsHMA3, OsHMA3a, OsHMA3n, osHMA3,OsHMA5, osHMA6, HMA5,OsHMA8, osHMA5, HMA8,OsHMA2, osHMA2,OsHMA4, HMA4,OsHMA7, osHMA4, HMA7	23072989
688	Ishimaru Y, Bashir K, Nakanishi H, Nishizawa NK	OsNRAMP5, a major player for constitutive iron and manganese uptake in rice.	Plant Signal Behav	7(7)	42373	2012	NRAMP5	OsNRAMP5, OsNramp5	22751306
689	Wakasa Y, Hayashi S, Takaiwa F	Expression of OsBiP4 and OsBiP5 is highly correlated with the endoplasmic reticulum stress response in rice.	Planta	236(5)	1519-27	2012	_,_,IRE1,BZIP50,_,_,_	OsBiP2, Bip2,OsBiP3, BiP3,IRE1, OsIRE1, OsIre1,OsbZIP60, bZIP50, OsbZIP50, OsbZIP74, OsbZIP50-S,OsBiP4, BiP4,OsBiP5, OsBiP, BiP, BiP5,OsBiP1, BiP1, BiP, Bip3, OsBiP3, BIP1/OsBIP3	22824965
690	Nosaka M, Itoh J, Nagato Y, Ono A, Ishiwata A, Sato Y	Role of transposon-derived small RNAs in the interplay between genomes and parasitic DNA in rice.	PLoS Genet	8(9)	e1002953	2012	MIR820B,MIR820D,MIR820A,MIR820C,MIR820E,DRM2	miR820b, osa-miR820b, osa-MIR820b,miR820d, osa-miR820d, osa-MIR820d,miR820a, osa-miR820a, osa-MIR820a,miR820c, osa-miR820c, osa-MIR820c,miR820e, osa-miR820e, osa-MIR820e,OsDRM2, osdrm2	23028360
691	Todaka D, Nakashima K, Maruyama K, Kidokoro S, Osakabe Y, Ito Y, Matsukura S, Fujita Y, Yoshiwara K, Ohme-Takagi M, Kojima M, Sakakibara H, Shinozaki K, Yamaguchi-Shinozaki K	Rice phytochrome-interacting factor-like protein OsPIL1 functions as a key regulator of internode elongation and induces a morphological response to drought stress.	Proc Natl Acad Sci USA	109(39)	15947-52	2012	EXPA6,PIL13,ERF42,EXPA1,EXPA2,EXPA4,NAC6	OsEXPA6, OsEXP6, osaEXPa1.24,OsPIL1, OsPIL13, OsbHLH152,OsERF#042, OsERF042, OsERF42, AP2/EREBP#048, AP2/EREBP48, OsDREB2B, OsDREB2B2, OsDREB2A,OsEXP1, EXPA1, OsEXPA1, OsaEXPa1.16, RiExA,OsEXP2, OsEXP2(Os-EXP2), Os-EXP2, EXPA2, OsEXPA2, OsaEXPa1.23, RiExB, RiExC, Os-EXPA2,OsEXP4 (Os-EXP4), OsEXPA4, OsEXP4, Os-EXP4, OsaEXPa1.22,OsNAC6, ONAC048, NAC48, SNAC2, SNAC2/OsNAC6, OsNAC6/ONAC048, OsSNAC2	22984180
692	Ishikawa S, Ishimaru Y, Igura M, Kuramata M, Abe T, Senoura T, Hase Y, Arao T, Nishizawa NK, Nakanishi H	Ion-beam irradiation, gene identification, and marker-assisted breeding in the development of low-cadmium rice.	Proc Natl Acad Sci USA	109(47)	19166-71	2012	NRAMP1,NRAMP5	OsNramp1, OsNRAMP1, OsNramp6,OsNRAMP5, OsNramp5	23132948
693	Todaka D, Nakashima K, Shinozaki K, Kazuko Yamaguchi-Shinozaki	Toward understanding transcriptional regulatory networks in abiotic stress responses and tolerance in rice.	Rice	5	6	2012	NAC5,DREB2A,NAC122,ERF42,TRAB1,NAC6,ZFP245,_,ABI5,BZIP72,_,DREB1B,BZIP46,_,WRKY45,ERF28,DREB1F,ZFP252,ERF91,BZIP23,_,ERF3,TIFY11A,DREB1A,ZFP179	OsNAC5, NAC71, ONAC071, ONAC009, ONAC9, ONAC020, ONAC20, OnNAC5*, OnNAC5, OsNAC5/ONAC009,OsDREB2A, ERF40, OsERF#040, OsERF040, OsERF40, AP2/EREBP#167, AP2/EREBP167,OsNAC10, ONAC122, NAC122,OsERF#042, OsERF042, OsERF42, AP2/EREBP#048, AP2/EREBP48, OsDREB2B, OsDREB2B2, OsDREB2A,OsbZIP66, OsABF5, Osbzip66,OsNAC6, ONAC048, NAC48, SNAC2, SNAC2/OsNAC6, OsNAC6/ONAC048, OsSNAC2,,OsMYB4, Osmyb4, OsMyb4, O…	24764506
694	Suzuki M, Bashir K, Inoue H, Takahashi M, Nakanishi H, Nishizawa NK	Accumulation of starch in Zn-deficient rice.	Rice	5	9	2012	NAS3,_,_,ZIP3,NAAT4,NAS2,ZIP1,NAS1,ZIP6,RNS1,RNS2,RNS3,RNS5,RNS6,ZIP2,ZIP5,RNS4,HMA1,ZIP7,_,ZIP8,ZIP4	OsNAS3,OsZIP9,IRT1, OsIRT1,OsZIP3,OsNAAT4, OsNAAT1 ,OsNAS2,OsZIP1,OsNAS1,OsZIP6,OsRNS1,OsRNS2,OsRNS3,OsRNS5,OsRNS6,OsZIP2, OsZIP11, ZIP11 ,OsZIP5, OsZIP8, ZIP8, OsZIP9,OsRNS4, OsRRP, RNaseDIS,OsHMA1, osHMA1,OsZIP7,OsZIP10,OsZIP8, OsZIP1,OsZIP4	0
695	Wamaitha MJ, Yamamoto R, Wong HL, Kawasaki T, Kawano Y, Shimamoto K	OsRap2.6 transcription factor contributes to rice innate immunity through its interaction with receptor for activated Kinase-C 1 (RACK1)	Rice	5	35	2012	PR10A,PAL1,MAPK6,ERF101,RACK1,RAC1,MSRMK2	PBZ1, OsPR10a, RPR10a, PR-10a, PR10a, PR10, OsPR10A, OsPR-10a, OsPR10, PR10/PBZ1, OsPBZ1,OsPAL1, PAL, OsPAL06, ZB8, pal/zb8, PAL06, rPAL-P5, ZB8PAL, OsPAL, OsPAL2, OsPAL4, PAL/ZB8,OsMAPK6, OsMPK6, OsSIPK, SIPK, OsMAPK1, MAPK1, MPK1, OsMPK1, MPK6,OsERF#101, OsERF101, OsDERF6, DERF6, AP2/EREBP#089, AP2/EREBP89, OsRap2.6, Rap2.6,RACK1A, RWD, OsWD40-21, OsRACK1, OsRACK1A,OsRAC1, OsRac1, Os Rac1, Rac1…	24280008
696	Segami S, Kono I, Ando T, Yano M, Kitano H, Miura K, Iwasaki Y	Small and round seed 5 gene encodes alphatubulin regulating seed cell elongation in rice.	Rice	5	4	2012	TID1	TID1, TubA2, SRS5, OS-TubA2	24764504
697	Wakasa Y, Hayashi S, Ozawa K, Takaiwa F	Multiple roles of the ER stress sensor IRE1 demonstrated by gene targeting in rice.	Sci Rep	2	944	2012	BZIP50,IRE1	OsbZIP60, bZIP50, OsbZIP50, OsbZIP74, OsbZIP50-S,IRE1, OsIRE1, OsIre1	23230509
698	Masuda H, Ishimaru Y, Aung MS, Kobayashi T, Kakei Y, Takahashi M, Higuchi K, Nakanishi H, Nishizawa NK	Iron biofortification in rice by the introduction of multiple genes involved in iron nutrition.	Sci Rep	2	543	2012	SUT1,GLUB1,GLB1,YSL2	OsSUT1,GluB1, GluB1-A, GluB-1, OsGluB1,glb1(t)*, glb1(t), glb1, alpha-Glb, Glb-1, OsGlb1, Glb, OsEnS-77,OsYSL2, Os-YSL2, OsYs6	22848789
699	Ishimaru Y, Takahashi R, Bashir K, Shimo H, Senoura T, Sugimoto K, Ono K, Yano M, Ishikawa S, Arao T, Nakanishi H, Nishizawa NK	Characterizing the role of rice NRAMP5 in manganese, iron and cadmium transport.	Sci Rep	2	286	2012	ZIP3,YSL15,YSL2,NRAMP5	OsZIP3,OsYSL15, OsYs7,OsYSL2, Os-YSL2, OsYs6 ,OsNRAMP5, OsNramp5	22368778
700	Ono Y, Kim DW, Watanabe K, Sasaki A, Niitsu M, Berberich T, Kusano T, Takahashi Y	Constitutively and highly expressed Oryza sativa polyamine oxidases localize in peroxisomes and catalyze polyamine back conversion.	Amino Acids	42(2-3)	867-76	2012	PAO1,PAO3,PAO4,PAO7,PAOA,PAOB,PAO5	OsPAO1, OsAO4,OsPAO3, OsAO3,OsPAO4, OsAO1,OsPAO7, OsPAO3,PAOa, OsPAO2,PAOb, OsPAO6, OsPAO2,OsPAO5, OsAO2	21796433
701	Huang CF, Yamaji N, Chen Z, Ma JF	A tonoplast-localized half-size ABC transporter is required for internal detoxification of aluminum in rice.	Plant J	69(5)	857-67	2012	ALS1,NRAMP4,ART1	OsALS1, OsABCB25,OsNRAMP4, Nrat1, Nramp6, OsNRAT1,ART1, STAR3	22035218
702	Ito S, Song YH, Josephson-Day AR, Miller RJ, Breton G, Olmstead RG, Imaizumi T	FLOWERING BHLH transcriptional activators control expression of the photoperiodic flowering regulator CONSTANS in Arabidopsis.	Proc Natl Acad Sci USA	109(9)	614521	2012	_	OsFBH1, OsbHLH112	22334645
703	Pitakrattananukool S, Kawakatsu T, Anuntalabhochai S, Takaiwa F	Overexpression of OsRab7B3, a small GTP-binding protein gene, enhances leaf senescence in transgenic rice.	Biosci Biotechnol Biochem	76(7)	1296-302	2012	_,_,_,_,_,RGP1,_,_,_,_,_,_,_,_,_,_,_,_,_,_,_,_,_,_,_,_,_,_,_,_,_,_,_,_,_,_,GLUP4,_,_,_,RGP2,_,_,_,_	OsRab7B3, OsRab7, Rab7,OsRab11G2,OsRab18A1,OsRab18B1,OsRab11E1,rgp1, OsRab11E2,OsRab11F1,OsRab11F2,OsRab11G1,OsRab7A1,OsRab7A2,OsRab1A2,OsRab1B1,OsRab2A2,OsRab5A2,OsRab5B1,OsRab5C1,OsRab5D1,OsRab6A1,OsRab6B2,OsRab7B2,OsRab8A1,OsRab8A2,OsRab8A5, OsRab8a,OsRab8B1,OsRab11A1,OsRab11A2,OsRab11B2,OsRab11C1,OsRab11C2,OsRab11D2,OsRab11D3,OsRab1C1,OsRab1B2, OsRas1,OsRab1C3, OsRab1,OsRab2A1, OsRab2,glup4(e…	22785493
704	Vu HTT, Manangkil OE, Mori N, Yoshida S, Nakamura C	Induction and repression of gene expression mediating ethylene biosynthesis and sodium/proton exchange in rice seedlings under submergence stress	Biotechnol Biotech Equipment	26	2945-2951	2012	ACS3,ACO2,ACO3,ACO4,ACO5,ACO7,NHX4,NHX5,ACS2,NHX1,ACS4,ACO1,ACS1,ACS5	ACC3*, ACC3, OsACS3, OS-ACS3,OsACO2,OsACO3,OsACO4,OsACO5,OsACO7,OsNHX4,OsNHX5,OsACS2, Os-ACS2,OsNHX1,OsACS4, OS-ACS4,OsACO1, ACO,ACC1*, OsACS1, Os-ACS1, ACC1,OsACS5, OS-ACS5, OsBphi008a	0
705	Hua L, Wu J, Chen C, Wu W, He X, Lin F, Wang Li, Ashikawa I, Matsumoto T, Wang L, Pan Q	The isolation of Pi1, an allele at the Pik locus which confers broad spectrum resistance to rice blast.	Theor Appl Genet	125(5)	1047-1055	2012	PI1,PIK	Pi1, Pi-1, Pi1-5C, Pi1-6C,Pik, RMg8, Pi-k, Pik-2, Pik-1, Pik1, Pik2	0
706	Hara Y, Yokoyama R, Osakabe K, Toki S, Nishitani K	Function of xyloglucan endotransglucosylase/hydrolases in rice.	Ann Bot			2013	XTH11,XTH20,XTH19	OsXTH11, XTR2, OsXTR2, Meri-5,OsXTH20, XET32,OsXTH19	24363334
707	Yamaguchi K, Nakamura Y, Ishikawa K, Yoshimura Y, Tsuge S, Kawasaki T	Suppression of rice immunity by Xanthomonas oryzae type III effector Xoo2875.	Biosci Biotechnol Biochem	77(4)	796-801	2013	_,_	OsSERK2, OsBiSERK1, OsSERK1, OsSerk2, OsBAK1-2,OsSERK1, OsBAK1, OsSERK1/OsBAK1, OsBISERK1, OsSerk1, OsBAK1-1	23563550
708	Nakayama A, Fukushima S, Goto S, Matsushita A, Shimono M, Sugano S, Jiang CJ, Akagi A, Yamazaki M, Inoue H, Takatsuji H	Genome-wide identification of WRKY45-regulated genes that mediate benzothiadiazole-induced defense responses in rice.	BMC Mol Biol	13	150	2013	SPL7,WRKY62,WRKY45,NH1,NAC4	spl7, HSFA4D, HSF10, HSF15, SP17, OsHsf-15, rHsf10, OsHsfA4d, HSfA4d, lrd13, HSF1,OsWRKY62, OsWRKY62.1, OsWRKY62.2, XB10,OsWRKY45,OsNH1, OsNPR1, OsNPR1/NH1, NPR1, OsPR2, PR2,OsNAC4, NAC68, ONAC068, OnNAC4*, OnNAC4, OsNAC4/ONAC068	24093634
709	Yamaguchi K, Yamada K, Ishikawa K, Yoshimura S, Hayashi N, Uchihashi K, Ishihama N, Kishi-Kaboshi M, Takahashi A, Tsuge S, Ochiai H, Tada Y, Shimamoto K, Yoshioka H, Kawasaki T	A receptor-like cytoplasmic kinase targeted by a plant pathogen effector is directly phosphorylated by the chitin receptor and mediates rice immunity.	Cell Host Microbe	13(3)	347-57	2013	MSRMK2,MAPK6,RLCK55,RLCK185,_,PR10A,PAL1,SMG1	OsMSRMK2, OsMAPK5, OsMAP1, OsMPK3, OsBIMK1, OsMAPK2, MPK5, BIMK1, MAPK2, MAPK5, MPK3, OsMPK5, OsMAPK3, OsMAPK5b, MAPK3,OsMAPK6, OsMPK6, OsSIPK, SIPK, OsMAPK1, MAPK1, MPK1, OsMPK1, MPK6,OsRLCK55,OsRLCK185,OsCERK1, OsLysM-RLK9, Os-CERK1, Os-LysM-RLK9, OsLysMRLK9,PBZ1, OsPR10a, RPR10a, PR-10a, PR10a, PR10, OsPR10A, OsPR-10a, OsPR10, PR10/PBZ1, OsPBZ1,OsPAL1, PAL, OsPAL06, ZB8, pal/zb8, PAL06, rPAL-P…	23498959
710	Akamatsu A, Wong HL, Fujiwara M, Okuda J, Nishide K, Uno K, Imai K, Umemura K, Kawasaki T, Kawano Y, Shimamoto K	An OsCEBiP/OsCERK1-OsRacGEF1-OsRac1 module is an essential early component of chitin-induced rice immunity.	Cell Host Microbe	13(4)	465-76	2013	RAC1,_,CEBiP,_	OsRAC1, OsRac1, Os Rac1, Rac1,OsRacGEF1,CEBIP, Os-LYP1, LYP1, OsCEBiP,OsCERK1, OsLysM-RLK9, Os-CERK1, Os-LysM-RLK9, OsLysMRLK9	23601108
711	Kawano Y, Shimamoto K	Early signaling network in rice PRR-mediated and R-mediated immunity.	Curr Opin Plant Biol	16(4)	496-504	2013	_,_,RLCK185	OsCERK1, OsLysM-RLK9, Os-CERK1, Os-LysM-RLK9, OsLysMRLK9,OsRacGEF1,OsRLCK185	23927868
712	Ikeda M, Miura K, Aya K, Kitano H, Matsuoka M	Genes offering the potential for designing yield-related traits in rice.	Curr Opin Plant Biol	16(2)	213-20	2013	TAD1,ILI6,DEP1,SP1,GHD7,EP3,ASP1,GN1A,RFL,GS5,NGLF,SRS3,APO1,FZP,D3,LAX2,SG1,GW2,LAX1,PIN2,TID1,WFP,FC1,EP2,D17,GIF1,DLT,PAP2,LK3,MOC1,GW8,GW5,HGW,HD5,TLD1,FLO2,DEP3,EF1,D10,D14,D27	TAD1, OsCCS52A, TE, OsWD40-61, TAD1/TE,ILI6, PGL1,OsDEP1, EP, qPE9-1, DN1, DEP1/DN1/qPE9-1, qNGR9,sp, SP,Ghd2, Ghd7, OsCCT26, OsCMF8, OsI,EP3/LP, LP, OsFbox076, OsFbox76, Os_F0106, OsEP3,OsLIS-L1, OsWD40-155, ASP1, TPR2, OsREL2 ,Gn1a, OsCKX2, CKX2, ckx2, Gn1a/OsCKX2, Os CKX2, CKX2/Gn1a,RFL, OSL, FL, APO2, APO2/RFL,OsSCP26, SCP26,OsARG, Nglf, Nglf-1,SRS3, SAR1,apo1(t), apo1, SCM2, SCM2/APO1, OsFbo…	23466256
713	Yasuda K, Tsukiyama T, Karki S, Okumoto Y, Teraishi M, Saito H, Tanisaka T	Mobilization of the active transposon mPing in interspecific hybrid rice between Oryza sativa and O. glaberrima.	Euphytica	192	17-24	2013	MPING	mPing	0
714	Yoshida K, Sakamoto S, Kawai T, Kobayashi Y, Sato K, Ichinose Y, Yaoi K, Akiyoshi-Endo M, Sato H, Takamizo T, Ohme-Takagi M, Mitsuda N	Engineering the Oryza sativa cell wall with rice NAC transcription factors regulating secondary wall formation.	Front Plant Sci	4	383	2013	NAC82,NAC18,_,NAC90,NAC29,NAC31,NAC56	OsSWN6, ONAC082, ONAC82,ONAC018, ONAC18, OsSWN4,ONAC007, ONAC7, OsSND1, OsSWN1,OsSWN7, ONAC090, ONAC90,ONAC029, ONAC29, OsSWN2, OsSWN2L, OsSWN2S,ONAC031, ONAC31, OsSWN3,ONAC056, ONAC56, OsSWN5	24098302
715	Yonekura M, Aoki N, Hirose T, Onai K, Ishiura M, Okamura M, Ohsugi R, Ohto C	The promoter activities of sucrose phosphate synthase genes in rice, OsSPS1 and OsSPS11, are controlled by light and circadian clock, but not by sucrose.	Front Plant Sci	4	31	2013	SPS11,SPS1	sps11, OsSPS11,sps1, OsSPS1, SPS	23460029
716	Suzuki G, Nishiuchi C, Tsuru A, Kako E, Li J, Yamamoto M, Mukai Y	Cellular localization of mitotic RAD21 with repetitive amino acid motifs in Allium cepa.	Gene	514(2)	75-81	2013	RAD21	OsRad21, OsRAD21-1	23201414
717	Nosaka M, Ono A, Ishiwata A, Shimizu-Sato S, Ishimoto K, Noda Y, Sato Y	Expression of the rice microRNA miR820 is associated with epigenetic modifications at its own locus.	Genes Genet Syst	88	105-112	2013	MIR820D,MIR820C,MIR820E,MIR820A,MIR820B	miR820d, osa-miR820d, osa-MIR820d,miR820c, osa-miR820c, osa-MIR820c,miR820e, osa-miR820e, osa-MIR820e,miR820a, osa-miR820a, osa-MIR820a,miR820b, osa-miR820b, osa-MIR820b	23832302
718	Ohta M, Wakasa Y, Takahashi H, Hayashi S, Kudo K, Takaiwa F	Analysis of rice ER-resident J-proteins reveals diversity and functional differentiation of the ER-resident Hsp70 system in plants.	J Exp Bot	64(18)	5429-41	2013	_,BZIP60,BZIP39,_,_,_,_,_,_	OsERdj3A, TMS1,OsbZIP60, bZIP60,OsbZIP39,OsDjB6, OsERdj3B,OsDjC16, OsP58A,OsDjC43, OsERdj2,OsBiP1, BiP1, BiP, Bip3, OsBiP3, BIP1/OsBIP3,OsDjC15, OsP58B,OsDjC79, OsERdj7	24153418
719	Kunihiro S, Saito T, Matsuda T, Inoue M, Kuramata M, Taguchi-Shiobara F, Youssefian S, Berberich T, Kusano T	Rice DEP1, encoding a highly cysteine-rich G protein gamma subunit, confers cadmium tolerance on yeast cells and plants.	J Exp Bot	64(14)	4517-27	2013	DEP1	OsDEP1, EP, qPE9-1, DN1, DEP1/DN1/qPE9-1, qNGR9	24163402
720	Kano A, Fukumoto T, Ohtani K, Yoshihara A, Ohara T, Tajima S, Izumori K, Tanaka K, Ohkouchi T, Ishida Y, Nishizawa Y, Ichimura K, Tada Y, Gomi K, Akimitsu K	The rare sugar D-allose acts as a triggering molecule of rice defence via ROS generation.	J Exp Bot	64(16)	4939-51	2013	RBOHB,RBOHD,_,_,_,_,HXK6,HXK5,_,RBOHC,_	rbohB, OsrbohB, Os rbohB, OsRbohB, OsNox1,rbohD, OsrbohD, Os rbohD, OsRbohD, OsNox4,OsG6PDH5,rbohA, OsrbohA, Os rbohA, OsRbohA, OsRboh2,OsG6PDH2, OsG6PDH1, OsG6PDH,OsG6PDH1,OsHXK6,OsHXK5,OsG6PDH4,rbohC, OsrbohC, Os rbohC, OsRbohC, OsNox5, OsrbohD, OsRboh5,OsG6PDH3, OsG6PDH2	24014866
721	Takano N, Takahashi Y, Yamamoto M, Teranishi M, Yamaguchi H, Sakamoto AN, Hase Y, Fujisawa H, Wu J, Matsumoto T, Toki S, Hidema J	Isolation of a novel UVB-tolerant rice mutant obtained by exposure to carbon-ion beams.	J Radiat Res	54(4)	637-48	2013	_	UTR319	23381954
722	Jiang CJ, Shimono M, Sugano S, Kojima M, Liu X, Inoue H, Sakakibara H, Takatsuji H	Cytokinins act synergistically with salicylic acid to activate defense gene expression in rice.	Mol Plant Microbe Interact	26(3)	287-96	2013	NH1,RR6,PR1B,WRKY45,PR10A,GN1A	OsNH1, OsNPR1, OsNPR1/NH1, NPR1, OsPR2, PR2,OsRR6, rr6, Rra6, OsRRA6,OsPR1b, PR1b, OsPR1#011, OsPR1-11, PR-1b, OsPR-1b, PR1, PR-1,OsWRKY45,PBZ1, OsPR10a, RPR10a, PR-10a, PR10a, PR10, OsPR10A, OsPR-10a, OsPR10, PR10/PBZ1, OsPBZ1,Gn1a, OsCKX2, CKX2, ckx2, Gn1a/OsCKX2, Os CKX2, CKX2/Gn1a	23234404
723	Shirasawa S, Kifuji Y, Komiya R, Kitashiba H, Nishimura M, Nishio T	Identification of a single nucleotide deletion causing frameshift mutation in OsDFR2A in a genic male sterile mutant of rice and its possible application to F1 hybrid breeding	Mol Breeding	31	805-814	2013	_	OsTKPR1, OsDFR2, OS-DFR2, OsDFR2A	0
724	Kobayashi T, Nagasaka S, Senoura T, Itai RN, Nakanishi H, Nishizawa NK	Iron-binding haemerythrin RING ubiquitin ligases regulate plant iron responses and accumulation.	Nat Commun	4	2792	2013	_,_,_	OsRFPH2-24, OsHRZ2,OsHRZ1,OsHORZ1	24253678
725	Nakamura H, You-Lin Xue, Miyakawa T, Hou F, Hui-Min Qin, Fukui K, Shi X, Ito E, Ito S, Seung-Hyun Park, Miyauchi Y, Asano A, Totsuka N, Ueda T, Tanokura M, Asami T	Molecular mechanism of strigolactone perception by DWARF14.	Nat Commun	4	2613	2013	D14,GID1	d14(d10), dwf13, d10, d14, D88, HTD2, OsD14, qPPB3, D88/D14,gid1, OsGID1, Thl, Os GID1	24131983
726	Uga Y, Sugimoto K, Ogawa S, Rane J, Ishitani M, Hara N, Kitomi Y, Inukai Y, Ono K, Kanno N, Inoue H, Takehisa H, Motoyama R, Nagamura Y, Wu J, Matsumoto T, Takai T, Okuno K, Yano M	Control of root system architecture by DEEPER ROOTING 1 increases rice yield under drought conditions.	Nat Genet	45(9)	1097-102	2013	DRO1	Dro1	23913002
727	Ishii T, Numaguchi K, Miura K, Yoshida K, Thanh PT, Htun TM, Yamasaki M, Komeda N, Matsumoto T, Terauchi R, Ishikawa R, Ashikari M	OsLG1 regulates a closed panicle trait in domesticated rice.	Nat Genet	45(4)	462-5, 465e1-2	2013	qSH1,LG1,SPR3,SH4	qSH1, qsh1, qSH-1,SPL8, OsSPL8, OsLG1,Spr3(t), Spr3,sh4, SH4, SHAT2, SHA1, qSH4, OsSh4, Sh4, Osh4	23435087
728	Ishimaru K, Hirotsu N, Madoka Y, Murakami N, Hara N, Onodera H, Kashiwagi T, Ujiie K, Shimizu BI, Onishi A, Miyagawa H, Katoh E	Loss of function of the IAA-glucose hydrolase gene TGW6 enhances rice grain weight and increases yield.	Nat Genet	45(6)	707-11	2013	TGW6	tgw6	23583977
729	Takagi H, Uemura A, Yaegashi H, Tamiru M, Abe A, Mitsuoka C, Utsushi H, Natsume S, Kanzaki H, Matsumura H, Saitoh H, Yoshida K, Cano LM, Kamoun S, Terauchi R	MutMap-Gap: whole-genome resequencing of mutant F2 progeny bulk combined with de novo assembly of gap regions identifies the rice blast resistance gene Pii.	New Phytol	200(1)	276-83	2013	_	Pii	23790109
730	Ogo Y, Ozawa K, Ishimaru T, Murayama T, Takaiwa F	Transgenic rice seed synthesizing diverse flavonoids at high levels: a new platform for flavonoid production with associated health benefits.	Plant Biotechnol J	11(6)	734-46	2013	_,_,4CL3,_,CHS,ROMT9	C4H2, OsC4H, OsC4HL, C4H,gh1, OsCHI, Cfi, CHI,Os4CL3, 4CL2, Os4CL,OsPAL07, OsPAL, PAL07, OsPAL6, PAL1,CHS*, Oschs, chs, chas, OsCHS, OsCHS1, CHS1,COMT, OsCOMT, ROMT-9, OsCOMT1, OsCAldOMT1, CAldOMT1, OsOMT	23551455
731	Dubouzet JG, Matsuda F, Ishihara A, Miyagawa H, Wakasa K	Production of indole alkaloids by metabolic engineering of the tryptophan pathway in rice.	Plant Biotechnol J			2013	TDC1,TYDC,ASA1	OsTDC, TDC2 ,TyDC, OsTyDC, OsTYDC, TDC,OASA1 (=ASA1), OsASA1, OASA1, OASA1(D323N), OASA1D	23980801
732	Koshiba T, Hirose N, Mukai M, Yamamura M, Hattori T, Suzuki S, Sakamoto M, Umezawa T	Characterization of 5-hydroxyconiferaldehyde O-methyltransferase in Oryza sativa.	Plant Biotechnol	30	157-167	2013	_,4CL3,_,PAL,HCT2,_,GH2,COMTL4,_,_,4CL5,_,CAD8C,HCT1,_,_,PAL1,_,ROMT9,_,_,_,_,_	OS-CCR, CCR20,Os4CL3, 4CL2, Os4CL,F5H1,OsPAL, OsPAL08, PAL2, GP-28, GP28, PAL08, OsPAL2 ,OsHCT2,C3H1,gh2, CAD2, CAD, OsCAD2, GH2 ,OsCOMTL4, COMT2 ,C4H1,C4H2, OsC4H, OsC4HL, C4H,Os4CL5, 4CL3 ,CADL,OsCAD8C, CAD8c,OsHCT1,HCT3,ROMT-16, ROMT16, COA1,OsPAL, Pal1*, Pal1, PAL, Pal_1, PalI, PAL2, OsPAL01, PAL01, OSPAL, CP-1, GP-1, OsPAL1,OsOMT26, ROMT-15, ROMT15, COA20,COMT, OsCOMT, ROMT-9, OsCOMT1, OsCAl…	0
733	Koumoto T, Shimada H, Kusano H, She KC, Iwamoto M, Takano M	Rice monoculm mutation moc2, which inhibits outgrowth of the second tillers, is ascribed to lack of a fructose-1,6-bisphosphatase.	Plant Biotechnol	30	47-56	2013	D17,MOC2,_	d17(t), dwf14, d17, htd1, OsCCD7, CCD7, D17/HTD1, HTD1, OsD17,FR, OsFR, FBP1, OsFBP1,OsPFPA2, PFPA2	0
734	Nakano T, Ito Y	Molecular mechanisms controlling plant organ abscission.	Plant Biotechnol	30	209-216	2013	SH4,SHAT1,qSH1,SH1	sh4, SH4, SHAT2, SHA1, qSH4, OsSh4, Sh4, Osh4,SHAT1, AP2/EREBP#043, AP2/EREBP43,qSH1, qsh1, qSH-1,YAB2, OsYAB2, OsSh1, Sh1, OsFIL2, OsSH1, Osh1	0
735	Toda,Y, Tanaka,M, Ogawa,D, Kurata,K, Kurotani,K, Habu,Y, Ando,T, Sugimoto,K, Mitsuda,N, Katoh,E, Abe,K, Miyao,A, Hirochika,H, Hattori,T and Takeda,S	RICE SALT SENSITIVE3 forms a ternary complex with JAZ and class-C bHLH factors and regulates jasmonate-induced gene expression and root cell elongation	Plant Cell	25(5)	1709-1725	2013	_,_,RSS3,TIFY10C,TIFY11C,TIFY11A	OsbHLH094, bHLH094, bHLH94,OsbHLH089, bHLH089, bHLH89,,OsJAZ7, OsJAZ 8, OsJAZ8, Os-JAZ8, JAZ8, OsTIFY10c, OsTIFY10c/OsJAZ8,OsJAZ2, OsJAZ 11, OsJAZ11, Os-JAZ11, JAZ11, OsTIFY11c,OsJAZ3, OsJAZ 9, OsJAZ9, Os-JAZ9, JAZ9, OsTIFY11a	23715469
736	Ohmori Y, Tanaka W, Kojima M, Sakakibara H, Hirano HY	WUSCHEL-RELATED HOMEOBOX4 is involved in meristem maintenance and is negatively regulated by the CLE gene FCP1 in rice.	Plant Cell	25(1)	229-41	2013	WOX5,FON2,WOX1,_,QHB,_,OSH1,WOX4,GL1,NAL2	OsWOX2, Os WOX2, OsWOX5,fon2, FON4, FON2/FON4,Os WUS, WUS, OsWOX1, OsWUS, TAB1, TAB1/WUS, MOC3, MOC3/OsWUS,FCP1, FCP1/Os CLE402, Os CLE402, OsCLE402,OsWOX9, WOX9, WOX5, Os WOX5, OsWOX5, QHB/OsWOX9,FCP2,OSKN1, Oskn1, OsKN1, OSH1/Oskn1, HB75,OsWOX4, Os WOX4,gl1, NUDA/GL-1, NUDA/GL1, NUDA, GL-1, OsWOX3B, OsWOX2, OsWOX3, Os WOX3,nal2, nal3, cul2, OsWOX3A, Os NS, NS, OsNS, OsWOX3, OsNS1/OsNS2, OsPRS	23371950
737	Taniguchi S, Hosokawa-Shinonaga Y, Tamaoki D, Yamada S, Akimitsu K, Gomi K	Jasmonate induction of the monoterpene linalool confers resistance to rice bacterial blight and its biosynthesis is regulated by JAZ protein in rice.	Plant Cell Environ	37(2)	451-61	2013	TIFY10C	OsJAZ7, OsJAZ 8, OsJAZ8, Os-JAZ8, JAZ8, OsTIFY10c, OsTIFY10c/OsJAZ8	23889289
738	Igarashi K, Kazama T, Motomura K, Toriyama K	Whole genomic sequencing of RT98 mitochondria derived from Oryza rufipogon and northern blot analysis to uncover a cytoplasmic male sterility-associated gene.	Plant Cell Physiol	54(2)	237-43	2013	_	orf113	23248202
739	Saito T, Kobayashi NI, Tanoi K, Iwata N, Suzuki H, Iwata R, Nakanishi TM	Expression and functional analysis of the CorA-MRS2-ALR-type magnesium transporter family in rice.	Plant Cell Physiol	54(10)	1673-83	2013	_,_,_,_,_,_,_,_,_	OsMGT, OsMRS2-1,OsMRS2-3,OsMGT1, OsMRS2-2,OsMRS2-5,OsMGT6, OsMRS2-4,OsMRS2-7,OsMRS2-6,OsMRS2-9,OsMRS2-8	23926064
740	Hirano K, Kondo M, Aya K, Miyao A, Sato Y, Antonio BA, Namiki N, Nagamura Y, Matsuoka M	Identification of transcription factors involved in rice secondary cell wall formation.	Plant Cell Physiol	54(11)	1791-802	2013	_,_,_,CEF1,_,GH2,_	ONAC007, ONAC7, OsSND1, OsSWN1,OsBLH6,OsMYB58/63,OsMYB103, OsMYB103L, CEF1/OsMYB103L,OsMYB55/61, OsMYB55, MYB55, OsMYB61, MYB61,gh2, CAD2, CAD, OsCAD2, GH2 ,OsMYB42/85, MYB42/85	24089432
741	Tsuda K, Akiba T, Kimura F, Ishibashi M, Moriya C, Nakagawa K, Kurata N, Ito Y	ONION2 fatty acid elongase is required for shoot development in rice.	Plant Cell Physiol	54(2)	209-17	2013	_,ROC1,IAA14,IAA7	ONI2,Roc1(t), GL2-1,OsIAA14,OsIAA7	23220821
742	Leaungthitikanchana S, Fujibe T, Tanaka M, Wang S, Sotta N, Takano J, Fujiwara T	Differential expression of three BOR1 genes corresponding to different genomes in response to boron conditions in hexaploid wheat (Triticum aestivum L.).	Plant Cell Physiol	54(7)	1056-63	2013	BOR1,BOR4,BOR2,BOR3	OsBOR1,OsBOR4,OsBOR2,OsBOR3	23596187
743	Tanaka N, Uraguchi S, Saito A, Kajikawa M, Kasai K, Sato Y, Nagamura Y, Fujiwara T	Roles of pollen-specific boron efflux transporter, OsBOR4, in the rice fertilization process.	Plant Cell Physiol	54(12)	40787	2013	BOR4	OsBOR4	24068795
744	Tsuji H, Nakamura H, Taoka K, Shimamoto K	Functional diversification of FD transcription factors in rice, components of florigen activation complexes.	Plant Cell Physiol	54(3)	385-97	2013	BZIP56,BZIP55,BZIP69,BZIP54,BZIP24,BZIP77,GF14B,HD3A,RAP1A	OsbZIP56, OsFD5,OsbZIP55, OsFD2,OsbZIP69, OsFD4,OsbZIP54, OsFD6,OsbZIP24, OsFD3,OsbZIP77, OsFD1,GF14b, OsGF14b,Hd3a, FT, qHD3(t)*, FT-L 2, OsFTL2, FT-L2, FTL2,OsMADS15, FDRMADS3, RMADS215, MADS15, DEP	23324168
745	Kamada-Nobusada,T, Makita,N, Kojima,M and Sakakibara,H	Nitrogen-dependent regulation of de novo cytokinin biosynthesis in rice: the role of glutamine metabolism as an additional signal	Plant Cell Physiol	54(11)	1881-1893	2013	IPT2,IPT8,IPT4,IPT7,IPT3,IPT5,IPT1	OsIPT2,OsIPT8,OsIPT4,OsIPT7,OsIPT3,OsIPT5,OsIPT1	24058148
746	Sawaki N, Tsujimoto R, Shigyo M, Konishi M, Toki S, Fujiwara T, Yanagisawa S	A nitrate-inducible GARP family gene encodes an auto-repressible transcriptional repressor in rice.	Plant Cell Physiol	54(4)	506-17	2013	NIGT1		23324170
747	Ishiwata A, Ozawa M, Nagasaki H, Kato M, Noda Y, Yamaguchi T, Nosaka M, Shimizu-Sato S, Nagasaki A, Maekawa M, Hirano HY, Sato Y	Two WUSCHEL-related homeobox genes, narrow leaf2 and narrow leaf3, control leaf width in rice.	Plant Cell Physiol	54(5)	779-92	2013	PNH1,NAL2,NAL3	OsPNH1,nal2, nal3, cul2, OsWOX3A, Os NS, NS, OsNS, OsWOX3, OsNS1/OsNS2, OsPRS,nal3(nal2), nal2, nal3, cul3, OsWOX3A, WOX3, OsWOX3, OsNS, OsNS1/OsNS2, OsPRS	23420902
748	Hayashi S, Takahashi H, Wakasa Y, Kawakatsu T, Takaiwa F	Identification of a cis-element that mediates multiple pathways of the endoplasmic reticulum stress response in rice.	Plant J	74(2)	248-57	2013	_,_,_,_,IRE1,BZIP50,BZIP60,_,BZIP39	OsSAR1,OsBiP4, BiP4,OsBiP2, Bip2,OsBiP3, BiP3,IRE1, OsIRE1, OsIre1,OsbZIP60, bZIP50, OsbZIP50, OsbZIP74, OsbZIP50-S,OsbZIP60, bZIP60,OsBiP5, OsBiP, BiP, BiP5,OsbZIP39	23331932
749	Nagasawa N, Hibara KI, Heppard EP, Vander Velden KA, Luck S, Beatty M, Nagato Y, Sakai H	GIANT EMBRYO, encoding CYP78A13, affects size balance between embryo and endosperm in rice.	Plant J	75(4)	592-605	2013	GE1,RE2,RE1	ge1, ge, CYP78A13, OsCYP78A13, GE, BG2 ,re2,re1	23621326
750	Hori K, Ogiso-Tanaka E, Matsubara K, Yamanouchi U, Ebana K, Yano M	Hd16, a gene for casein kinase I, is involved in the control of rice flowering time by modulating the day-length response.	Plant J	76(1)	36-46	2013	HD16,GHD7,HD5,HD2	Hd16, EL1, CK1,Ghd2, Ghd7, OsCCT26, OsCMF8, OsI,Hd5(t)*, Hd5, qHD5, HAP3H, OsHAP3H, NF-YB, CBF-A, DTH8 , qHD5(t)*, Ghd8, Ghd8/DTH8, Lhd1, NF-YB11, OsNF-YB11, LH8,Hd2(t), Hd2, qHD2(t)	23789941
751	Nozoye T, Nagasaka S, Bashir K, Takahashi M, Kobayashi T, Nakanishi H, Nishizawa NK	Nicotianamine synthase 2 localizes to the vesicles of iron-deficient rice roots, and its mutation in the YXXphi or LL motif causes the disruption of vesicle formation or movement in rice.	Plant J			2013	NAS2	OsNAS2	24251791
752	Xia J, Yamaji N, Ma JF	A plasma membrane-localized small peptide is involved in rice aluminum tolerance.	Plant J	76	345-355	2013	ART1,CDT3,CDT4,CDT1,CDT2,CDT5	ART1, STAR3,OsCDT3,OsCDT4,OsCDT1, OsCCX2, CCX2, OsNCX8, NCX8,OsCDT2,OsCDT5	23888867
753	Kudo K, Ohta M, Yang L, Wakasa Y, Takahashi S, Takaiwa F	ER stress response induced by the production of human IL-7 in rice endosperm cells.	Plant Mol Biol	81(4-5)	461-75	2013	BZIP60,IRE1,BZIP50,_,_,_,_,BZIP39,_	OsbZIP60, bZIP60,IRE1, OsIRE1, OsIre1,OsbZIP60, bZIP50, OsbZIP50, OsbZIP74, OsbZIP50-S,OsBiP4, BiP4,PDIL2;3, PDIL2-3, PDIL 2-3, OsPDIL2-3, PDIL 2-3,OsBiP1, BiP1, BiP, Bip3, OsBiP3, BIP1/OsBIP3,OsBiP5, OsBiP, BiP, BiP5,OsbZIP39,PDIL1;1, PDIL1-1, PDIL 1-1, PDI, OsPDIL1-1	23371559
754	Chujo T, Miyamoto K, Shimogawa T, Shimizu T, Otake Y, Yokotani N, Nishizawa Y, Shibuya N, Nojiri H, Yamane H, Minami E, Okada K	OsWRKY28, a PAMP-responsive transrepressor, negatively regulates innate immune responses in rice against rice blast fungus.	Plant Mol Biol	82(1-2)	23-37	2013	WRKY62,WRKY28,WRKY76,WRKY71	OsWRKY62, OsWRKY62.1, OsWRKY62.2, XB10,OsWRKY28,OsWRKY76,OsWRKY71	23462973
755	Ueda K, Yoshimura F, Miyao A, Hirochika H, Nonomura KI, Wabiko H	COLLAPSED ABNORMAL pollen1 gene encoding the arabinokinase-like protein is involved in pollen development in rice.	Plant Physiol	162(2)	858-71	2013	CAP1,-	,OsARA1	23629836
756	Jan A, Maruyama K, Todaka D, Kidokoro S, Abo M, Yoshimura E, Shinozaki K, Nakashima K, Kazuko Yamaguchi-Shinozaki	OsTZF1, a CCCH-tandem zinc finger protein, confers delayed senescence and stress tolerance in rice by regulating stress-related genes.	Plant Physiol	161(3)	1202-16	2013	FER1,AOS2,_,_,_,SL,_,C3H35,_,_,_,NRAMP1,MTI4B	OsFER1, OsFer1 ,OsAOS2, CYP74A2, OsAOS, OsAOS1,akin-b, akin-beta,OsEnS-107, OsI85, ICL,OsARP, OsCTP,sl (spl1), sl*, sl, spl1, CYP71P1,,OsC3H35, OsTZF1, OsCCCH-Zn-3,OsPR2, Gns1, OsEGL1,RD22, OsBURP16,OPT, OsOPT7, OPT7,OsNramp1, OsNRAMP1, OsNramp6,OsMT1c, OsMT-I-4b	23296688
757	Deng F, Yamaji N, Xia J, Ma JF	A member of the heavy metal P-type ATPase OsHMA5 is involved in xylem loading of copper in rice.	Plant Physiol	163(3)	1353-62	2013	HMA5	OsHMA8, osHMA5, HMA8	24064929
758	Yamaji N, Xia JX, Mitani-Ueno N, Yokosho K, Ma JF	Preferential delivery of Zn to developing tissues in rice is mediated by a P-type ATPases, OsHMA2.	Plant Physiol	162(2)	927-39	2013	LCT1,HMA2	OsLCT1,OsHMA2, osHMA2	23575418
759	Liu C, Fukumoto T, Matsumoto T, Gena P, Frascaria D, Kaneko T, Katsuhara M, Zhong S, Sun X, Zhu Y, Iwasaki I, Ding X, Calamita G, Kitagawa Y	Aquaporin OsPIP1;1 promotes rice salt resistance and seed germination.	Plant Physiol Biochem	63	151-8	2013	PIP1A	OsPIP1a, OsPIP1;1, PIP1a, RWC-1, PIP1-1, RWC1, OsPIP1-1, PIP1;1, PIP1-5	23262183
760	Miyazaki N, Ueno O, Saitou K	Effects of nitrogen on the expression of ribulose-1,5- bisphosphate carboxylase/oxygenase small subunit multigene family members in rice (Oryza sativa L.)	Plant Prod Sci	16	37-40	2013	_,_,_,_,RBCS	RbcS1, OsRBCS1, OsRbcS1,RbcS, RbcS4, OsRBCS4, OsRbcS4,RbcS5, OsRBCS5, OsRbcS5,RbcS3, OsRBCS3, OsRbcS3,rbcS, RBCS-C, RbcS2, OsRBCS2, RbcS1, OsRbcS2, OsrbcS1	0
761	Sakamoto T, Kitano H, Fujioka S	An E3 ubiquitin ligase, ERECT LEAF1, functions in brassinosteroid signaling of rice.	Plant Signal Behav	8	e27117	2013	_,_,D61,BU1,BRD1,_,_,D2,D11,CPD1,DWARF4,ELF1	OsSERK3, OsSERL6, OsBI-SERK1, OsBAK1-3,,d61*, dwf42, d61, OsBRI1, OSBRI1, BRI1, Os BRI1, Osbri1,ILI4, OsBU1,brd1, OsDWARF, DWARF, OsBR6ox, CYP85A1, CYP85A4, OsDWF, CYP85A1/OsDWARF, OsBRD1, OsCYP85A1,OsJAmyb, JAmyb,Dhr6, OsUBC5b, OsUBC16, UBC16,d2, dwf2, CYP90D2, D2/CYP90D2, OsD2,d11(d8), dwf10, d8, D11/CYP724B1, d11, CYP724B1,OsCPD1, CYP90A3, CYP90A3/OsCPD1,OsDWARF4, osdwarf4, OsDWF4, CYP90B2,OsP…	24299927
762	Yanagisawa S	Characterization of a nitrate-inducible transcriptional repressor NIGT1 provides new insights into DNA recognition by the GARP family proteins.	Plant Signal Behav	8(6)	e24447	2013	NIGT1		23603966
763	Chen X, Itani T, Wu X, Chikawa Y, Irifune K	Physiological factors affecting transcription of genes involved in the flavonoid biosynthetic pathway in different rice varieties.	Plant Signal Behav	8(12)	e27555	2013	RD,_,LAR,ANS,_	Rd, DFR, OsDFR, OS-DFR,CHS,OsLAR,ANS, OsANS1, ANS1, LDOX,gh1, OsCHI, Cfi, CHI	24389954
764	Hirose F, Inagaki N, Takano M	Differences and similarities in the photoregulation of gibberellin metabolism between rice and dicots.	Plant Signal Behav	8(3)		2013	SD1,_,_,GA2OX7,GA20OX4,GA2OX6,GA2OX9,GA2OX4,GA2OX5,_,PHYC,PHYA,PHYB	sd1, sd1 (d47, sd1-d, sd1-1), d49(sd1-r), d47, C20OX2, OsGA20ox-2, OsGA20ox2, GA20ox-2, GA20OX2, GA20ox2, sd-1,SD1-ja, SD1-in, sd1-2, Sd-1, GA20, 20ox2, Os20ox2,OsCRY2, CRY2,OsCRY1a, OsCRY1, CRY1a, CRY2 ,OsGA2ox7,OsGA20ox4, ga20ox4,OsGA2ox6,OsGA2ox9,OsGA2ox4, ga2ox 4, OsGA2ox-4,OsGA2ox5,OsCRY1b, OsCRY2, CRY1b, CRY1 ,OsPHYC, OsPHYCa, OsPHYCb,phyA, PHYA* (phyA), PHYA*, Phya, PHY18, phy 18, OsPHYA ,…	23333965
765	Fukumoto T, Kano A, Ohtani K, Inoue M, Yoshihara A, Izumori K, Tajima S, Shigematsu Y, Tanaka K, Ohkouchi T, Ishida Y, Nishizawa Y, Tada Y, Ichimura K, Gomi K, Yoo SD, Sheen J, Akimitsu K	Phosphorylation of D-allose by hexokinase involved in regulation of OsABF1 expression for growth inhibition in Oryza sativa L.	Planta	237(5)	1379-91	2013	ABA8OX2,WSI18,NCED1,NCED2,ABA1,ABI5,NCED3,ABA8OX1,ABA8OX3	OsABA8OX2, OsABA8ox2, CYP707A6, OsAba-ox2, OsABA8ox2,OsLEA14, OsLEA14a, OsLEA14b, wsi18, pwsi18,OSNCED1, OsNCED-1, OsNCED3, OsNced3, NCED3 ,OSNCED2, OsNCED2, OsNCED5, NCED5,OsABA1, Zep1, OsAba1, Aba2, OsAba2, OsZep1, Zep, OsZep, Aba1, OsABA2, Osaba1, OsZEP-1, OsZEP, OSZEP1, ZEP1, ZEP,OsABI5, OsbZIP10, OsABF1, OREB1, OsABI5-1, OsABI5-2,OSNCED3, OsNCED-3, OsNCED3, OsNCED4, NCED4, OsNECD2,OsABA8OX1,…	23397192
766	Sumiyoshi M, Nakamura A, Nakamura H, Hakata M, Ichikawa H, Hirochika H, Ishii T, Satoh S, Iwai H	Increase in cellulose accumulation and improvement of saccharification by overexpression of arabinofuranosidase in rice.	PLoS ONE	8(11)	e78269	2013	_,_,_,_,_	OsARAF2,OsARAF1,OsARAF4,OsARAF5,OsARAF3	24223786
767	Ogiso-Tanaka E, Matsubara K, Yamamoto S, Nonoue Y, Wu J, Fujisawa H, Ishikubo H, Tanaka T, Ando T, Matsumoto T, Yano M	Natural variation of the RICE FLOWERING LOCUS T 1 contributes to flowering time divergence in rice.	PLoS ONE	8(10)	e75959	2013	HD3A,HD6,FTL12,FTL1,SE1,FTL6,FTL7,FTL13,FTL10,HD5,FTL11,FTL8,RFT1,FTL5,FTL9,FTL4	Hd3a, FT, qHD3(t)*, FT-L 2, OsFTL2, FT-L2, FTL2,Hd6(t)*, OSCKA2, OsCKA2,OsFTL12, FT-L11,FTL, FT-L1, OsFTL1, FTL1,Se1(Lm,Lf,Rs,Fl), se(t), Hd1, HD1, Fl, Lm, Se1, K, Rs, Lf, Se-1, Hd1(t), qHD1(t), OsA, OsBBX18, Hd1/OsA, OsCCT21,FT-L 6, OsFTL6, FT-L6,FT-L 7, OsFTL7,OsFTL13,OsFTL10,Hd5(t)*, Hd5, qHD5, HAP3H, OsHAP3H, NF-YB, CBF-A, DTH8 , qHD5(t)*, Ghd8, Ghd8/DTH8, Lhd1, NF-YB11, OsNF-YB11, LH8,OsFTL1…	24098411
768	Magome H, Nomura T, Hanada A, Takeda-Kamiya N, Ohnishi T, Shinma Y, Katsumata T, Kawaide H, Kamiya Y, Yamaguchi S	CYP714B1 and CYP714B2 encode gibberellin 13-oxidases that reduce gibberellin activity in rice.	Proc Natl Acad Sci USA	110(5)	1947-52	2013	CYP714B1,CYP714B2,CYP714C1,CYP714C2,CYP714C3,EUI1	CYP714B1,CYP714B2,CYP714C1,CYP714C2,CYP714C3,eui1, GA16,17ox, CYP714D1, EUI, CYP714D1/EUI	23319637
769	Yoshida A, Sasao M, Yasuno N, Takagi K, Daimon Y, Chen R, Yamazaki R, Tokunaga H, Kitaguchi Y, Sato Y, Nagamura Y, Ushijima T, Kumamaru T, Iida S, Maekawa M, Kyozuka J	TAWAWA1, a regulator of rice inflorescence architecture, functions through the suppression of meristem phase transition.	Proc Natl Acad Sci USA	110(2)	767-72	2013	G1L5,MADS22,MADS55,MADS47	OsG1L5, TAW1,OsMADS22, RMD1,OsMADS55,OsMADS47, OsMDP1, MDP, MDP1	23267064
770	Fujita D, Trijatmiko KR, Tagle AG, Sapasap MV, Koide Y, Sasaki K, Tsakirpaloglou N, Gannaban RB, Nishimura T, Yanagihara S, Fukuta Y, Koshiba T, Slamet-Loedin IH, Ishimaru T, Kobayashi N	NAL1 allele from a rice landrace greatly increases yield in modern indica cultivars.	Proc Natl Acad Sci USA	110(51)	20431-6	2013	NAL1	nal1, cul1, GPS, SPIKE	24297875
771	Inoue H, Hayashi N, Matsushita A, Xinqiong L, Nakayama A, Sugano S, Jiang CJ, Takatsuji H	Blast resistance of CC-NB-LRR protein Pb1 is mediated by WRKY45 through protein-protein interaction.	Proc Natl Acad Sci USA	110(23)	9577-82	2013	PB1,WRKY45	Pb1, Pbst, RMG58.,OsWRKY45	23696671
772	Miyamoto K, Shimizu T, Mochizuki S, Nishizawa Y, Minami E, Nojiri H, Yamane H, Okada K	Stress-induced expression of the transcription factor RERJ1 is tightly regulated in response to jasmonic acid accumulation in rice.	Protoplasma	250(1)	241-9	2013	_	OsbHLH006, RERJ1	22456953
773	Toda T, Toriyama K	Re-sequencing of mitochondrial genes in a standard rice cultivar Nipponbare.	Rice	6	2	2013	_,18S rRNA,26S rRNA,NAD6,_,NAD4,RPL2	ccmFn, ccmFn-1,rrn18,rrn26,nad6,mat-r, mat-r-1,nad4, nadIV,rpl2	24280589
774	Hanzawa E, Sasaki K, Nagai S, Obara M, Fukuta Y, Uga Y, Miyao A, Hirochika H, Higashitani A, Maekawa M, Sato T	Isolation of a novel mutant gene for soil-surface rooting in rice (Oryza sativa L.).	Rice	6	30	2013	SOR1		24280269
775	Takai T, Adachi S, Taguchi-Shiobara F, Sanoh-Arai Y, Iwasawa N, Yoshinaga S, Hirose S, Taniguchi Y, Yamanouchi U, Wu J, Matsumoto T, Sugimoto K, Kondo K, Ikka T, Ando T, Kono I, Ito S, Shomura A, Ookawa T, Hirasawa T, Yano M, Kondo M, Yamamoto T	A natural variant of nal1, selected in high-yield rice breeding programs, pleiotropically increases photosynthesis rate.	Sci Rep	3	2149	2013	NAL1	nal1, cul1, GPS, SPIKE	23985993
776	Kamiya T, Islam MR, Duan G, Uraguchi S, Fujiwara T	Phosphate deficiency signaling pathway is a target of arsenate and phosphate transporter OsPT1 is involved in As accumulation in shoots of rice	Soil Sci Plant Nutr	59	580-590	2013	PT1,PT8,PT2,PT4	OsPT1, PHT1-1, OsPht1;1, Pht1;1,OsPT8, PHT1-8, OsPht1;8,OsPT2, PTH1-2, OsPht1;2,OsPT4, PHT1-4, OsPht1;4, PHT1-2	0
777	Fujino K, Yamanouchi U, Yano M	Roles of the Hd5 gene controlling heading date for adaptation to the northern limits of rice cultivation.	Theor Appl Genet	126(3)	611-8	2013	GHD7,HD5,SE1	Ghd2, Ghd7, OsCCT26, OsCMF8, OsI,Hd5(t)*, Hd5, qHD5, HAP3H, OsHAP3H, NF-YB, CBF-A, DTH8 , qHD5(t)*, Ghd8, Ghd8/DTH8, Lhd1, NF-YB11, OsNF-YB11, LH8,Se1(Lm,Lf,Rs,Fl), se(t), Hd1, HD1, Fl, Lm, Se1, K, Rs, Lf, Se-1, Hd1(t), qHD1(t), OsA, OsBBX18, Hd1/OsA, OsCCT21	23090144
778	Taoka K, Ohki I, Tsuji H, Kojima C, Shimamoto K	Structure and function of florigen and the receptor complex.	Trends Plant Sci	18(5)	287-94	2013	HD3A,_,_,BZIP77,GF14C,GF14F,GF14B,GID2,RAP1A	Hd3a, FT, qHD3(t)*, FT-L 2, OsFTL2, FT-L2, FTL2,OsBIP116b,OsKANADI1, OsKANADI2,OsbZIP77, OsFD1,GF14c, OsGF14c,GF14f, SR14-3-3, OsGF14f, S94, ric1,GF14b, OsGF14b,gid2, GF14e, OsGF14e, OsGID2,OsMADS15, FDRMADS3, RMADS215, MADS15, DEP	23477923
779	Kwon YI, Abe K, Endo M, Osakabe K, Ohtsuki N, Nishizawa-Yokoi A, Tagiri A, Saika H, Toki S	DNA replication arrest leads to enhanced homologous recombination and cell death in meristems of rice OsRecQl4 mutants.	BMC Mol Biol	13(1)	62	2013	_	OsRecQl4	23586618
780	Nuruzzaman M, Sharoni AM, Kikuchi S	Roles of NAC transcription factors in the regulation of biotic and abiotic stress responses in plants.	Front Microbiol	4	248	2013	ONAC131,NAC2,_,ONAC122,NAC4,RIM1,NAC3,NAC63,NAC122,NAC5,NAC6	NAC131,OsNAC2, ONAC004, ONAC4, ONAC034, ONAC34, ONAC058, ONAC58, OMTN2, Ostil1, OsNAC2/ONAC004, OsORE1.2,SNAC1, snac1, OsNAC9, ONAC002, ONAC2, ONAC033, ONAC33, ONAC043, ONAC43, ONAC044, ONAC44, OsNAC19, NAC19, SNAC1/ONAC002, OsSNAC1,NAC122,OsNAC4, NAC68, ONAC068, OnNAC4*, OnNAC4, OsNAC4/ONAC068,ONAC054, ONAC54, NAC54,OsNAC3, NAC67, ONAC067, OnNAC3*, OsNAC3/ONAC067,ONAC063, ONAC63,OsNAC10, ONAC122…	24058359
781	Luang S, Cho JI, Mahong B, Opassiri R, Akiyama T, Phasai K, Komvongsa J, Sasaki N, Hua YL, Matsuba Y, Ozeki Y, Jeon JS, Cairns JR	Rice Os9BGlu31 is a transglucosidase with the capacity to equilibrate phenylpropanoid, flavonoid, and phytohormone glycoconjugates.	J Biol Chem	288(14)	10111-23	2013	BGLU31	Os9bglu31, Os9BGlu31	23430256
782	Chen Z, Fujii Y, Yamaji N, Masuda S, Takemoto Y, Kamiya T, Yusuyin Y, Iwasaki K, Kato SI, Maeshima M, Ma JF, Ueno D	Mn tolerance in rice is mediated by MTP8.1, a member of the cation diffusion facilitator family.	J Exp Bot	64(14)	4375-87	2013	_	OsMTP8.1	23963678
783	Zhu Z, Tan L, Fu Y, Liu F, Cai H, Xie D, Wu F, Wu J, Matsumoto T, Sun C	Genetic control of inflorescence architecture during rice domestication.	Nat Commun	4	2200	2013	LG1	SPL8, OsSPL8, OsLG1	23884108
784	Riemann M, Haga K, Shimizu T, Okada K, Ando S, Mochizuki S, Nishizawa Y, Yamanouchi U, Nick P, Yano M, Minami E, Takano M, Yamane H, Iino M	Identification of rice allene oxide cyclase mutants and the function of jasmonate for defence against Magnaporthe oryzae.	Plant J	74(2)	226-38	2013	AOC	OsAOC, AOC1, HB	23347338
785	Hara Y, Yokoyama R, Osakabe K, Toki S, Nishitani K	Function of xyloglucan endotransglucosylase/hydrolases in rice.	Ann Bot	114	1309-1318	2014	XTH20,XTH19,XTH11	OsXTH20, XET32,OsXTH19,OsXTH11, XTR2, OsXTR2, Meri-5	0
786	Sawada T, Nakamura Y, Ohdan T, Saitoh A, Francisco PB, Suzuki E, Fujita N, Shimonaga T, Fujiwara S, Tsuzuki M, Colleoni C, Ball S	Diversity of reaction characteristics of glucan branching enzymes and the fine structure of alpha-glucan from various sources.	Arch Biochem Biophys	562	42634	2014	SBE3,SBE4,SBE1	SBEIII*, SBEIII, Sbe3, RBE3, QEIIa, QEIIA, BEIIb, BEIIB, SBEIIb, OsBEIIb, sbe3, SBE III,RBE4, OsSBE4, BEIIa, QEIIb, BEIIA, OsBEIIa,sbe1, Rbe1. Sbe1, sbe1*(QEI), RBE1, BEI, SBE I, QEI, OsBEI	25107532
787	Kurusu T, Koyano T, Hanamata S, Kubo T, Noguchi Y, Yagi C, Nagata N, Yamamoto T, Ohnishi T, Okazaki Y, Kitahata N, Ando D, Ishikawa M, Wada S, Miyao A, Hirochika H, Shimada H, Makino A, Saito K, Ishida H, Kinoshita T, Kurata N, Kuchitsu K	OsATG7 is required for autophagy-dependent lipid metabolism in rice postmeiotic anther development.	Autophagy	10(5)	878-88	2014	ATG7	OsATG7, Atg7	24674921
788	Abe N, Asai H, Yago H, Oitome NF, Itoh R, Crofts N, Nakamura Y, Fujita N	Relationships between starch synthase I and branching enzyme isozymes determined using double mutant rice lines.	BMC Mol Biol	14(1)	80	2014	SBE1,SBE3,SSI	sbe1, Rbe1. Sbe1, sbe1*(QEI), RBE1, BEI, SBE I, QEI, OsBEI ,SBEIII*, SBEIII, Sbe3, RBE3, QEIIa, QEIIA, BEIIb, BEIIB, SBEIIb, OsBEIIb, sbe3, SBE III,OsSSI, SSS 1, SSS1, SS1	24670252
789	Maeda H, Yamaguchi T, Omoteno M, Takarada T, Fujita K, Murata K, Iyama Y, Kojima Y, Morikawa M, Ozaki H, Mukaino N, Kidani Y, Ebitani T	Genetic dissection of black grain rice by the development of a near isogenic line.	Breeding Sci	64(2)	134-41	2014	_,_,_	Kala1,Kala3,OsbHLH016, Kala4, OSB2	24987299
790	Ichitani K, Yamaguchi D, Taura S, Fukutoku Y, Onoue M, Shimizu K, Hashimoto F, Sakata Y, Sato M	Genetic analysis of ion-beam induced extremely late heading mutants in rice.	Breeding Sci	64	222-230	2014	FLT2,EHD3,FLT1	,,	0
791	Kumagai S, Suzuki T, Tezuka K, Satoh-Nagasawa N, Takahashi H, Sakurai K, Watanabe A, Fujimura T, Akagi H	Functional analysis of the C-terminal region of the vacuolar cadmium-transporting rice OsHMA3.	FEBS Lett	588(5)	789-94	2014	HMA3	OsHMA3, OsHMA3a, OsHMA3n, osHMA3	24492003
792	Fujino K, Obara M, Sato K	Diversification of the plant-specific hybrid glycine-rich protein (HyGRP) genes in cereals.	Front Plant Sci	5	489	2014	_,_,_,_,_,_,_,_,_,_,_,_,qLTG-3-1(t),_,_,_,_,_,_,_,_	OsHyPRP14, HyP/GRP14,OsHyPRP02, HyP/GRP02, OsHyPRP2, HyP/GRP2,OsHyPRP10, HyP/GRP10,OsHyPRP17, HyP/GRP17,OsHyPRP07, HyP/GRP07, OsHyPRP7, HyP/GRP7,OsHyPRP06, HyP/GRP06, OsHyPRP6, HyP/GRP6,OsHyPRP18, HyP/GRP18,RCc3, OsHyPRP01, HyP/GRP01, OsHyPRP1, HyP/GRP1, OsRcc3,OsHyPRP12, HyP/GRP12,OsHyPRP03, HyP/GRP03, OsHyPRP3, HyP/GRP3, LTP1,OsHyPRP19, HyP/GRP19,OsHyPRP16, HyP/GRP16,qLTG-3-1(t), qLTG3-1, OsHyP…	25309566
793	Ohmori Y, Yasui Y, Hirano HY	Overexpression analysis suggests that FON2-LIKE CLE PROTEIN1 is involved in rice LEAF development.	Genes Genet Syst	89	87-91	2014	_,DL,PNH1	FCP1, FCP1/Os CLE402, Os CLE402, OsCLE402,DL, dl(lop), lop, dl, dl1,OsPNH1	0
794	Sato DS, Ohmori Y, Nagashima H, Toriba T, Hirano HY	A role for TRIANGULAR HULL1 in fine-tuning spikelet morphogenesis in rice.	Genes Genet Syst	89	61-69	2014	G1L6,EG1,G1	OsG1L6, TH1,eg1,g1 (lng), lng, g1, ELE	0
795	Kosami K, Ohki I, Nagano M, Furuita K, Sugiki T, Kawano Y, Kawasaki T, Fujiwara T, Nakagawa A, Shimamoto K, Kojima C	The crystal structure of the plant small GTPase OsRac1 reveals Its mode of binding to NADPH oxidase.	J Biol Chem	289(41)	28569-78	2014	RAC1,RBOHB	OsRAC1, OsRac1, Os Rac1, Rac1,rbohB, OsrbohB, Os rbohB, OsRbohB, OsNox1	25128531
796	Toyomasu T, Usui M, Sugawara C, Kanno Y, Sakai A, Takahashi H, Nakazono M, Kuroda M, Miyamoto K, Morimoto Y, Mitsuhashi W, Okada K, Yamaguchi S, Yamane H	Transcripts of two ent-copalyl diphosphate synthase genes differentially localize in rice plants according to their distinct biological roles.	J Exp Bot			2014	CPS1,CPS2	OsCPS1, OsCPS1ent, OsCPS, Os CPS1, OsTPS4,OsCPS2, cps2, OsCPS2ent, CYC2, OsCyc2, OsCYC2, OsCPSL1, cpsl1, OsCyc2/OsCPS2, OsTPS7	25336684
797	Sasaki A, Yamaji N, Ma JF	Overexpression of OsHMA3 enhances Cd tolerance and expression of Zn transporter genes in rice.	J Exp Bot	65(20)	6013-21	2014	ZIP4,_,_,ZIP8,ZIP5,HMA3	OsZIP4,OsZIP9,OsZIP10,OsZIP8, OsZIP1,OsZIP5, OsZIP8, ZIP8, OsZIP9,OsHMA3, OsHMA3a, OsHMA3n, osHMA3	25151617
798	Hayashi G, Shibato J, Imanaka T, Cho K, Kubo A, Kikuchi S, Satoh K, Kimura S, Ozawa S, Fukutani S, Endo S, Ichikawa K, Agrawal GK, Shioda S, Fukumoto M, Rakwal R	Unraveling low-level gamma radiation - Responsive changes in expression of early and late genes in leaves of rice seedlings at litate Village, Fukushima.	J Hered	105(5)	723-38	2014	ORC1,_,APX1,FEN1,_,_,_,PR10A,_,_,_,APX2,ERF53,CATA,_,GPX1,RBCL,RPA1,_,PAL1,RPA1A,_,CHS,POX22.3	OsORC1,CSB, OsCBS,OsAPX1, APXa, OsAPx01, OsAPx1, OSAPX1, APx1, cAPX,OsFEN1, OsFEN-1a, FEN-1,qUVR-10, OsPHR, OsCPD, CPD,OsPCNA, PCNA,,PBZ1, OsPR10a, RPR10a, PR-10a, PR10a, PR10, OsPR10A, OsPR-10a, OsPR10, PR10/PBZ1, OsPBZ1,OsPR1b,RD22, OsBURP16,RbcS3, OsRBCS3, OsRbcS3,OsAPX2, OsAPx02, APXb, OsAPx2, OSAPX2, APx2, cAPX,OsERF#053, OsERF053, OsERF53, AP2/EREBP#134, AP2/EREBP134,CATA1, Cat A1*, OSCAT-A…	25124817
799	Endo A, Nelson KM, Thoms K, Abrams SR, Nambara E, Sato Y	Functional characterization of xanthoxin dehydrogenase in rice.	J Plant Physiol	171(14)	1231-40	2014	_	OsABA2	25014258
800	Nuruzzaman M, Sharoni AM, Satoh K, Kumar A, Leung H, Kikuchi S	Comparative transcriptome profiles of the WRKY gene family under control, hormone-treated, and drought conditions in near-isogenic rice lines reveal differential, tissue specific gene activation.	J Plant Physiol	171(1)	42413	2014	WRKY43,WRKY84,WRKY29,WRKY105,WRKY96,WRKY102,WRKY9,WRKY3,WRKY75,WRKY115,WRKY11,WRKY42,WRKY68	OsWRKY43,OsWRKY84,OsWRKY29,OsWRKY105,OsWRKY96,OsWRKY102,OsWRKY9,OsWRKY3,OsWRKY75,OsWRKY115,OsWRKY11, Dlf1, OsWRKY11.1, OsWRKY11.2,OsWRKY42,OsWRKY68	24189206
801	Kouzai Y, Mochizuki S, Nakajima K, Desaki Y, Hayafune M, Miyazaki H, Yokotani N, Ozawa K, Minami E, Kaku H, Shibuya N, Nishizawa Y	Targeted gene disruption of OsCERK1 reveals its indispensable role in chitin perception and involvement in the peptidoglycan response and immunity in rice.	Mol Plant Microbe Interact	27(9)	975-82	2014	_,_,_,CEBiP	OsCERK1, OsLysM-RLK9, Os-CERK1, Os-LysM-RLK9, OsLysMRLK9,LYP4, Os-LYP4, OsLYP4,LYP6, Os-LYP6, OsLYP6,CEBIP, Os-LYP1, LYP1, OsCEBiP	24964058
802	Yokotani N, Tsuchida-Mayama T, Ichikawa H, Mitsuda N, Ohme-Takagi M, Kaku H, Minami E, Nishizawa Y	OsNAC111, a blast disease-responsive transcription factor in rice, positively regulates the expression of defense-related genes.	Mol Plant Microbe Interact	27(10)	1027-34	2014	RPP17,WAK112,NAC17,_,_,_,_,_,WRKY77,RLCK16,_,_,_,_,_,WRKY19,_,CHT3,_,_,_,WAK20,_,CHT11,_,PR4B,_,CPS4	Rpp17, FIERG1, OsERG1, OsERG1a, OsERG1b,OsWAK112, OsWAK112d ,ONAC017, ONAC17, ONAC030, ONAC30, OsNAC111,C10728, OsChib3a ,,,,RIR1b, Rir1b,OsWRKY77,OsRLCK16,,,,Gns6,,OsWRKY19,DRR206,Cht3*, Cht3, Cht-3, CH6, OsChia1c, CHI7, OsCHI11,OsPR1, OsPR1a, PR1a, PR1,,,OsWAK20,Gns10,Cht11,OsPR2,OsPR4b, OsPR-4b,OsLP, PR-5, 14b,OsCPS4, CYC1, OsCYC1, OsCyc1, cpsl3, OsCPSL3, OsCPSsyn, OsCyc1/OsCPS4, OsTPS15	25014590
803	Xu Q, Saito H, Hirose I, Katsura K, Yoshitake Y, Yokoo T, Tsukiyama T, Teraishi M, Tanisaka T, Okumoto Y	The effects of the photoperiod-insensitive alleles, se13, hd1 and ghd7, on yield components in rice.	Mol Breeding	33	813-819	2014	SE13,GHD7,SE1,EF1	Se13, OsHY2,Ghd2, Ghd7, OsCCT26, OsCMF8, OsI,Se1(Lm,Lf,Rs,Fl), se(t), Hd1, HD1, Fl, Lm, Se1, K, Rs, Lf, Se-1, Hd1(t), qHD1(t), OsA, OsBBX18, Hd1/OsA, OsCCT21,Ef1 (Ef2), Ef2, Ef1, Ehd1, Eh1(t)*, EF1, ef1, qEHD-10-1(t) (qEhd1), OsRR30, OsRR22	24659905
804	Ishikawa K, Yamaguchi K, Sakamoto K, Yoshimura S, Inoue K, Tsuge S, Kojima C, Kawasaki T	Bacterial effector modulation of host E3 ligase activity suppresses PAMP-triggered immunity in rice.	Nat Commun	5	5430	2014	_,_,_	OsPUB46,OsPUB45,OsPUB44	25388636
805	Tamiru M, Abe A, Utsushi H, Yoshida K, Takagi H, Fujisaki K, Undan JR, Rakshit S, Takaichi S, Jikumaru Y, Yokota T, Terry MJ, Terauchi R	The tillering phenotype of the rice plastid terminal oxidase (PTOX) loss-of-function mutant is associated with strigolactone deficiency.	New Phytol	202	116-131	2014	IM1,_	OsIM1, OsIM1a, OsIM2, OsIM, PTOX1,	24350905
806	Toyomasu T, Usui M, Sugawara C, Otomo K, Hirose Y, Miyao A, Hirochika H, Okada K, Shimizu T, Koga J, Hasegawa M, Chuba M, Kawana Y, Kuroda M, Minami E, Mitsuhashi W, Yamane H	Reverse-genetic approach to verify physiological roles of rice phytoalexins: Characterization of a knockdown mutant of OsCPS4 phytoalexin biosynthetic gene in rice	Physiol Plant	150	55-62	2014	KS4,CPS4	OsKS4, KS4, KSL4, OsKSL4, DTS2, OsDTS2, OsTPS16,OsCPS4, CYC1, OsCYC1, OsCyc1, cpsl3, OsCPSL3, OsCPSsyn, OsCyc1/OsCPS4, OsTPS15	23621683
807	Uraguchi S, Kamiya T, Clemens S, Fujiwara T	Characterization of OsLCT1, a cadmium transporter from indica rice (Oryza sativa).	Physiol Plant	151(3)	339-47	2014	LCT1	OsLCT1	24627964
808	Asahina M, Tamaki Y, Sakamoto T, Shibata K, Nomura T, Yokota T	Blue light-promoted rice leaf bending and unrolling are due to up-regulated brassinosteroid biosynthesis genes accompanied by accumulation of castasterone.	Phytochemistry	104	42634	2014	D61,CPD2,CPD1,BRD1	d61*, dwf42, d61, OsBRI1, OSBRI1, BRI1, Os BRI1, Osbri1,OsCPD2, CYP90A4, CYP90A4/OsCPD2,OsCPD1, CYP90A3, CYP90A3/OsCPD1,brd1, OsDWARF, DWARF, OsBR6ox, CYP85A1, CYP85A4, OsDWF, CYP85A1/OsDWARF, OsBRD1, OsCYP85A1	24856112
809	Kaneko K, Inomata T, Masui T, Koshu T, Umezawa Y, Itoh K, Pozueta-Romero J, Mitsui T	Nucleotide pyrophosphatase/phosphodiesterase 1 exerts a negative effect on starch accumulation and growth in rice seedlings under high temperature and CO2 concentration conditions	Plant Cell Physiol	55	320-332	2014	PAP1B,PAP1C,PAP1D,PAP27A,PAP1A,NPP1	OsPAP1b, NPP2, OsNPP2,OsPAP1c, NPP4, OsNPP4,OsPAP1d, NPP5, OsNPP5,OsPAP27a, NPP6, OsNPP6,OsPAP1a, NPP3, OsNPP3,OsNPP1, OsPAP27b, PAP27B	24092883
810	Fujita M, Shinozaki K	Identification of polyamine transporters in plants: Paraquat transport provides crucial clues.	Plant Cell Physiol	55	855-861	2014	PUT2,PUT1,PUT3	OsPUT2, OsLAT7 ,OsPUT1, PUT, OsLAT1 ,OsPUT3, OsPUT3.1, OsPAR1, OsLAT5	0
811	Onda Y, Miyagi A, Takahara K, Uchimiya H, Kawai-Yamada M	Effects of NAD kinase 2 overexpression on primary metabolite profiles in rice leaves under elevated carbon dioxide.	Plant Biol	16(4)	819-24	2014	GLT2,GLN1;1	OsGLT2, OsNADH-GOGAT2, NADH-GOGAT2, OsGOGAT2,OsGLN1;1, GS1, RGS28, OsGS1;1, GS1;1, OsGS, GS1, GLN1-1	24397549
812	Goto S, Sasakura-Shimoda F, Suetsugu M, Selvaraj MG, Hayashi N, Yamazaki M, Ishitani M, Shimono M, Sugano S, Matsushita A, Tanabata T, Takatsuji H	Development of disease-resistant rice by optimized expression of WRKY45.	Plant Biotechnol J			2014	WRKY45	OsWRKY45	25487714
813	Tsuda K, Kurata N, Ohyanagi H, Hake S	Genome-wide study of KNOX regulatory network reveals brassinosteroid catabolic genes important for shoot meristem function in rice.	Plant Cell	26(9)	3488-500	2014	CYP734A5,CYP734A4,CYP734A2,CYP734A6,OSH1	,,,,OSKN1, Oskn1, OsKN1, OSH1/Oskn1, HB75	25194027
814	Suzuki K, Aoki N, Matsumura H, Okamura M, Ohsugi R, Shimono H	Cooling water before panicle initiation increases chilling-induced male sterility and disables chilling-induced expression of genes encoding OsFKBP65 and heat shock proteins in rice spikelets.	Plant Cell Environ			2014	APX2,HSP18.0-CII,CATB,_,WRKY71,HSFB2C,CATC,PCL1,APX1,DREB1B,_,_,PRR95,DREB1A,CATA,SODCC1,GIF1,HSFC1B,DHAR1,DHAR2,_,_,SODCC2,ABA8OX1,_,_	OsAPX2, OsAPx02, APXb, OsAPx2, OSAPX2, APx2, cAPX,OsHSP18.0-CII, Oshsp18.0-CII, OsHSP18.0, OsHSP18.2,CatB, CAT-B, OsCatB, OsCATB, OsCAT1B, CAT1B,OsDjC45,OsWRKY71,HSfB2c, OsHsfB2c, OsHsf-24, HSF24,OsCat, OsCatC, OsCATC, NOE1, noe1, catC, OsCATC,OsPCL1,OsAPX1, APXa, OsAPx01, OsAPx1, OSAPX1, APx1, cAPX,OsDREB1B, ERF31, OsERF031, OsERF#031, OsERF31, AP2/EREBP#169, AP2/EREBP169, OsDREB1b,OsFKBP62b, Os…	25496090
815	Muramatsu M, Suzuki R, Yamazaki T, Miyao M	Comparison of plant-type phosphoenolpyruvate carboxylases from rice: Identification of two plant-specific regulatory regions of the allosteric enzyme.	Plant Cell Physiol			2014	_,_,_,_,_	PEPC-1, Osppc1, ppc1,Osppc3, Osppc2, ppc3,ppc2,Osppc2b, ppc2b,PEPC-2, Osppc4, ppc4,Osppc, OSPPC, Osppc2a, ppc2a	25505033
816	Aya K, Hobo T, Sato-Izawa K, Ueguchi-Tanaka M, Kitano H, Matsuoka M	A novel AP2-type transcription factor, SMALL ORGAN SIZE1, controls organ size downstream of an auxin signaling pathway.	Plant Cell Physiol	55(5)	897-912	2014	ARF1,RPA1,TUB6,_,XTH20,ERF142,_,_,PLT9	OsARF1, arf1, OsARF23, ARF23,RPA1, OsRPA70b,OsTUB6, TUBB6,OsARGOS ,OsXTH20, XET32,OsERF#142, OsERF142, AP2/EREBP#049, AP2/EREBP49, SMOS1, OsSMOS1, SHB, OsAP2-EREBP-049,,OsPHI-1,OsPLT9, AP2/EREBP#137, AP2/EREBP137, OsANT	24486766
817	Akiba T, Hibara KI, Kimura F, Tsuda K, Shibata K, Ishibashi M, Moriya C, Nakagawa K, Kurata N, Itoh JI, Ito Y	Organ fusion and defective shoot development in ONI3 mutants of rice.	Plant Cell Physiol	55(1)	42-51	2014	IAA14,PIN10A,PIN5A,ROC1,_,_,IAA7	OsIAA14,PIN3A, OsPIN3a, OsPIN3t, OsPIN10a, OsPIN3,OsPIN5a,Roc1(t), GL2-1,ONI3,,OsIAA7	24192297
818	Sumiyoshi M, Inamura T, Nakamura A, Aohara T, Ishii T, Satoh S, Iwai H	UDP-arabinopyranose Mutase 3 is required for pollen wall morphogenesis in rice (Oryza sativa).	Plant Cell Physiol			2014	UAM1,UAM2,UAM3	OsUAM1, RGP-1, Osgls1,OsUAM2,OsUAM3	25261533
819	Takahashi S, Teranishi M, Izumi M, Takahashi M, Takahashi F, Hidema J	Transport of rice cyclobutane pyrimidine dimer photolyase into mitochondria relies on a targeting sequence located in its C-terminal internal region.	Plant J	79(6)	951-63	2014	_	qUVR-10, OsPHR, OsCPD, CPD	24947012
820	Hara T, Katoh H, Ogawa D, Kagaya Y, Sato Y, Kitano H, Nagato Y, Ishikawa R, Ono A, Kinoshita T, Takeda S, Hattori T	Rice SNF2 family helicase ENL1 is essential for syncytial endosperm development.	Plant J			2014	_,ENL1	ENL1L,enl1	25327517
821	Yoshikawa T, Ito M, Sumikura T, Nakayama A, Nishimura T, Kitano H, Yamaguchi I, Koshiba T, Hibara KI, Nagato Y, Itoh JI	The rice FISH BONE gene encodes a tryptophan aminotransferase, which affects pleiotropic auxin-related processes.	Plant J	78(6)	927-36	2014	FIB,TAR1	fib, OsTAR2, TAR2,OsTAR1, FBL	24654985
822	Toriba T, Hirano HY	The DROOPING LEAF and OsETTIN2 genes promote awn development in rice.	Plant J	77	616-626	2014	ARF3,SHL2,_,ARF14,DL,_	OsARF3, ETT3, Os ETT3, OsETT3,shl2, SHL2, sh2, OsRDR6, RDR6,OsARF15, ETT1, OsETT1,OsARF14, OsETT4, ETT4,DL, dl(lop), lop, dl, dl1,OsARF2, OsETT2	24330191
823	Nozoye T, Nagasaka S, Bashir K, Takahashi M, Kobayashi T, Nakanishi H, Nishizawa NK	Nicotianamine synthase 2 localizes to the vesicles of iron-deficient rice roots, and its mutation in the YXXphi or LL motif causes the disruption of vesicle formation or movement in rice	Plant J	77	246-260	2014	NAS2	OsNAS2	0
824	Yamauchi T, Johzuka-Hisatomi Y, Terada R, Nakamura I, Iida S	The MET1b gene encoding a maintenance DNA methyltransferase is indispensable for normal development in rice.	Plant Mol Biol	85(3)	219-32	2014	MET1B,MET1A	OsMET1b, OsMET1-2, MET1b,OsMET1a, OsMET1-1, MET1a	24535433
825	Maruyama K, Urano K, Yoshiwara K, Morishita Y, Sakurai N, Suzuki H, Kojima M, Sakakibara H, Shibata D, Saito K, Shinozaki K, Yamaguchi-Shinozaki K	Integrated analysis of the effects of cold and dehydration on rice metabolites, phytohormones, and gene transcripts.	Plant Physiol	164(4)	1759-71	2014	_,_	CYP735A4,CYP735A3	24515831
826	Morita K, Hatanaka T, Misoo S, Fukayama H	Unusual small subunit, OsRbcS1, that is not expressed in photosynthetic cells alters the catalytic properties of Rubisco in rice.	Plant Physiol	164(1)	69-79	2014	_,_,_,_,RBCS	RbcS, RbcS4, OsRBCS4, OsRbcS4,RbcS3, OsRBCS3, OsRbcS3,RbcS1, OsRBCS1, OsRbcS1,RbcS5, OsRBCS5, OsRbcS5,rbcS, RBCS-C, RbcS2, OsRBCS2, RbcS1, OsRbcS2, OsrbcS1	24254313
827	Saika H, Horita J, Taguchi-Shiobara F, Nonaka S, Ayako NY, Iwakami S, Hori K, Matsumoto T, Tanaka T, Itoh T, Yano M, Kaku K, Shimizu T, Toki S	A novel rice cytochrome P450 gene, CYP72A31, confers tolerance to acetolactate synthase-inhibiting herbicides in rice and Arabidopsis.	Plant Physiol			2014	CYP72A31,CYP72A32,BEL,CYP72A33	,,bel, bel-a(8077S), bel-b(=bsl, Norin8m), CYP81A6,	24406793
828	Matsui H, Fujiwara M, Hamada S, Shimamoto K, Nomura Y, Nakagami H, Takahashi A, Hirochika H	Plasma membrane localization is essential for Oryza sativa Pto-interacting protein 1a-mediated negative regulation of immune signaling in rice.	Plant Physiol	166(1)	327-36	2014	RLCK178	OsPti1a, OsRLCK178	24958714
829	Matsushima R, Maekawa M, Kusano M, Kondo H, Fujita N, Kawagoe Y, Sakamoto W	Amyloplast-localized SUBSTANDARD STARCH GRAIN4 protein influences the size of starch grains in rice endosperm.	Plant Physiol	164	623-636	2014	SSG4		24335509
830	Kobayashi T, Nishizawa NK	Iron sensors and signals in response to iron deficiency.	Plant Sci	224	36-43	2014	_,IDEF1,_	OsRFPH2-24, OsHRZ2,OsLFL2, OsIDEF1,OsHRZ1	24908504
831	Matsuno K, Fujimura T	Induction of phytic acid synthesis by abscisic acid in suspension-cultured cells of rice.	Plant Sci	217-218	152-157	2014	_,MRP13,_,LPA1,ITPK4,_,ITPK3,INO1,ITPK1,ITPK6	OsMIK, LPA,OsABCC13, OsMRP13, OsMRP5,OsIPK1, IPK1,Lpa1, OsLpa1, OsLpa1.1, OsLpa1.2, OsLpa1.3, Oslpa1,OsITPK4, OsITP5/6K-4,OsIPK2, IPK2, IP6K,OsITPK3, OsITP5/6K-3, OsIPK1,OsINO1, MIPS, IPS, RINO1, OsINO1-1, OsRINO1,OsITPK1, OsITP5/6K-1, OsITL2,OsITPK6, OsITP5/6K-6	24467907
832	Ohta M, Takaiwa F	Emerging features of ER resident J-proteins in plants.	Plant Signal Behav	9(2)	e28194	2014	_,_,_,_,_,_,_,_,_	OsDjC43, OsERdj2,OsBiP1, BiP1, BiP, Bip3, OsBiP3, BIP1/OsBIP3,OsDjB6, OsERdj3B,OsDjC16, OsP58A,OsBiP4, BiP4,OsERdj3A, TMS1,OsDjC79, OsERdj7,OsBiP5, OsBiP, BiP, BiP5,OsDjC15, OsP58B	24614601
833	Xia J, Yamaji N, Ma JF	An appropriate concentration of arginine is required for normal root growth in rice.	Plant Signal Behav	9	e28717	2014	ASL1	OsASL1, OsASL1.1, OsASL1.2, OsAL1, red1	24694754
834	Tanaka N, Uraguchi S, Fujiwara T	Exogenous boron supplementation partially rescues fertilization defect of osbor4 mutant.	Plant Signal Behav	9(2)	e28356	2014	BOR4	OsBOR4	24577486
835	Nozoye T, Tsunoda K, Nagasaka S, Bashir K, Takahashi M, Kobayashi T, Nakanishi H, Nishizawa NK	Rice nicotianamine synthase localizes to particular vesicles for proper function.	Plant Signal Behav	9		2014	NAS2	OsNAS2	24704865
836	Kunihiro S, Kowata H, Kondou Y, Takahashi S, Matsui M, Berberich T, Youssefian S, Hidema J, Kusano T	Overexpression of rice OsREX1-S, encoding a putative component of the core general transcription and DNA repair factor IIH, renders plant cells tolerant to cadmium- and UV-induced damage by enhancing DNA excision repair.	Planta	239(5)	1101-11	2014	_	OsREX1-S	24563249
837	Nakashima K, Jan A, Todaka D, Maruyama K, Goto S, Shinozaki K, Yamaguchi-Shinozaki K	Comparative functional analysis of six drought-responsive promoters in transgenic rice.	Planta	239(1)	47-60	2014	WSI18,DHN1,LEA3-1,RAB16B,NAC6,HOX24	OsLEA14, OsLEA14a, OsLEA14b, wsi18, pwsi18,LIP9, OsLIP9, lip9, DHN1, DIP1, OsLEA23, OsDhn1, COR410,OsLEA3-1, OsLea3-1, LEA3, OsLEA3, OsLEA19, OsLEA19a, OsLEA19b, OsLEA3, Oslea3, oslea3,rab21, OsLEA28, OsRAB16D, OsRAB16b,OsNAC6, ONAC048, NAC48, SNAC2, SNAC2/OsNAC6, OsNAC6/ONAC048, OsSNAC2,Oshox24, OsHox24, OsSLI1	24062085
838	Nuruzzaman M, Kanno T, Amada R, Habu Y, Kasajima I, Ishikawa T, Kawai-Yamada M, Uchimiya H	Does the upstream region possessing MULE-like sequence in rice upregulate PsbS1 gene expression?	PLoS ONE	9(9)	e102742	2014	_,_,_,_,_,_,_,PSBS1,_,_	OsMULE-IS6,OsMULE-JS3,OsMULE-IS7,OsMULE-JS5,OsMULE-JS4,OsMULE-IS8,OsMULE-JSS1,OsPsbS1, PsbS1,OsMULE-JS2,OsMULE-IS9	25259844
839	Takahashi R, Ishimaru Y, Shimo H, Bashir K, Senoura T, Sugimoto K, Ono K, Suzui N, Kawachi N, Ishii S, Yin YG, Fujimaki S, Yano M, Nishizawa NK, Nakanishi H	From laboratory to field: OsNRAMP5-knockdown rice is a promising candidate for Cd phytoremediation in paddy fields.	PLoS ONE	9(6)	e98816	2014	_,NRAMP1,_,NRAMP5	OsIRT2, OsIRT1, IRT2 ,OsNramp1, OsNRAMP1, OsNramp6,IRT1, OsIRT1,OsNRAMP5, OsNramp5	24901230
840	Miyamoto K, Matsumoto T, Okada A, Komiyama K, Chujo T, Yoshikawa H, Nojiri H, Yamane H, Okada K	Identification of target genes of the bZIP transcription factor OsTGAP1, whose overexpression causes elicitor-induced hyperaccumulation of diterpenoid phytoalexins in rice cells.	PLoS ONE	9(8)	e105823	2014	BIF2,DLT,_,PLDbeta1,WRKY76,DXS3,_,BZIP37,OC1	bif2, Osbif2, OsBIF2, OsPID,dlt, OsGRAS32, OsDLT,,OsPLDbeta1,OsWRKY76,OsDXS, OsDXS3, dxs3,,OsTGAP1, OsbZIP37,Oc1*, Oc1, OC-I, SPOC-I, OsCP1, Oc, OCI, OsCYS1	25157897
841	Chujo T, Miyamoto K, Ogawa S, Masuda Y, Shimizu T, Kishi-Kaboshi M, Takahashi A, Nishizawa Y, Minami E, Nojiri H, Yamane H, Okada K	Overexpression of phosphomimic mutated OsWRKY53 leads to enhanced blast resistance in rice.	PLoS ONE	9(6)	e98737	2014	MSRMK2,SMG1,WRKY53,MPK6	OsMSRMK2, OsMAPK5, OsMAP1, OsMPK3, OsBIMK1, OsMAPK2, MPK5, BIMK1, MAPK2, MAPK5, MPK3, OsMPK5, OsMAPK3, OsMAPK5b, MAPK3,OsMKK4, MKK4, OsMKK4/SMG1,OsWRKY53,OsMPK6, OsDR6, OsMPK4	24892523
842	Hayafune M, Berisio R, Marchetti R, Silipo A, Kayama M, Desaki Y, Arima S, Squeglia F, Ruggiero A, Tokuyasu K, Molinaro A, Kaku H, Shibuya N	Chitin-induced activation of immune signaling by the rice receptor CEBiP relies on a unique sandwich-type dimerization.	Proc Natl Acad Sci USA	111	E404-E413	2014	_,CEBiP	OsCERK1, OsLysM-RLK9, Os-CERK1, Os-LysM-RLK9, OsLysMRLK9,CEBIP, Os-LYP1, LYP1, OsCEBiP	24395781
843	Seto Y, Sado A, Asami K, Hanada A, Umehara M, Akiyama K, Yamaguchi S	Carlactone is an endogenous biosynthetic precursor for strigolactones.	Proc Natl Acad Sci USA	111(4)	1640-5	2014	D10,D14	d10(d15,d16), d16, d15, dwf9, d10, OsCCD8b, OsCCD8, CCD8, OsD10,d14(d10), dwf13, d10, d14, D88, HTD2, OsD14, qPPB3, D88/D14	24434551
844	Song WY, Yamaki T, Yamaji N, Ko D, Jung KH, Fujii-Kashino M, An G, Martinoia E, Lee Y, Ma JF	A rice ABC transporter, OsABCC1, reduces arsenic accumulation in the grain.	Proc Natl Acad Sci USA	111(44)	15699-704	2014	MRP1	OsABCC1, OsABCC1-1, OsABCC1-2, OsMRP1	25331872
845	Yamada N, Theerawitaya C, Cha-Um S, Kirdmanee C, Takabe T	Expression and functional analysis of putative vacuolar Ca(2+)-transporters (CAXs and ACAs) in roots of salt tolerant and sensitive rice cultivars.	Protoplasma			2014	ACA4,ACA5,ACA6,_,ACA7	osACA4, OsACA8, OsACA4,osACA5, OsACA9, OsACA5, OsPM12ATP4,osACA6, OsACA1, OsACA6, OsPM1ATPaseII,CAX2, OsCAX4, OsSTA47, OsNCX3, NCX3,osACA7, OsACA6, OsACA7, OsPM5ATP4	24482191
846	Kobayashi T, Nakanishi Itai R, Nishizawa NK	Iron deficiency responses in rice roots.	Rice	7		2014	NRAMP1,NAS2,TOM1,_,YSL2,NAC36,_,_,NAAT1,_,NAS1,_,_,YSL15,IDEF1,_,_,_,_,DMAS1	OsNramp1, OsNRAMP1, OsNramp6,OsNAS2,OsTOM1, ZIFL4, OsZIFL4 ,OsHRZ1,OsYSL2, Os-YSL2, OsYs6 ,ONAC036, ONAC36, ONAC038, ONAC38, IDEF2, OsIDEF2,OsbHLH133,OsIRO2, IRO2, OsbHLH056,OsNAAT1,PEZ1, OsPEZ1,OsNAS1,OsIRT2, OsIRT1, IRT2 ,OsIRO3, IRO3, OsbHLH063,OsYSL15, OsYs7,OsLFL2, OsIDEF1,OsRFPH2-24, OsHRZ2,IRT1, OsIRT1,PEZ2,OsFRDL1,OsDMAS1	0
847	Kazama T, Toriyama K	A fertility restorer gene, Rf4, widely used for hybrid rice breeding encodes a pentatricopeptide repeat protein.	Rice			2014	_,_,_,_	PPR458, PPR7, PPR4,PPR782b,Rf4, Rf-4, PPR782a, PPR9, PPR3,PPR454, PPR10, PPR2	0
848	Tamura Y, Hattori M, Yoshioka H, Yoshioka M, Takahashi A, Wu J, Sentoku N, Yasui H	Map-based cloning and characterization of a brown planthopper resistance gene BPH26 from Oryza sativa L. ssp. indica cultivar ADR52.	Sci Rep	4	5872	2014	BPH26	Bph26(t)	25076167
849	Meguro A, Sato Y	Salicylic acid antagonizes abscisic acid inhibition of shoot growth and cell cycle progression in rice.	Sci Rep	4	4555	2014	KRP6,CDC2-1,CDC2-2,KRP4,KRP5	OsiICK4, Orysa;KRP6, OrysaICK4, Orysa;ICK4, OsKRP6,cdc2Os-1, CDC2Os-1, CDKA-1, CDKA;1, Orysa;CDKA;1, OsCDKA;1, cdc2Os1, Rcdc2-1,cdc2Os-2, CDC2Os-2, CDKA-2, CDKA;2, Orysa;CDKA;2, Rcdc2-2, OsCDKA;2,OsiICK6, Orysa;KRP4, OrysaICK6, Orysa;ICK6, OsKRP4,OsiICK5, Orysa;KRP5, OrysaICK5, Orysa;ICK5, OsKRP5	24686568
850	Yamamoto N, Kubota T, Masumura T, Shiraishi N, Tanaka K, Sugimoto T, Oji Y	Molecular cloning, gene expression and functional expression of a phosphoenolpyruvate carboxylase Osppc1 in developing rice seeds: Implication of involvement in nitrogen accumulation	Seed Sci Res	24	23-36	2014	_,_,_,_,_,_	Osppc3, Osppc2, ppc3,ppc2,PEPC-1, Osppc1, ppc1,Osppc2b, ppc2b,Osppc-b, OsSTA1, ppc-b,Osppc, OSPPC, Osppc2a, ppc2a,PEPC-2, Osppc4, ppc4	0
851	Bao Z, Watanabe A, Sasaki K, Okubo T, Tokida T, Liu D, Ikeda S, Imaizumi-Anraku H, Asakawa S, Sato T, Mitsui H, Minamisawa K	A rice gene for microbial symbiosis, Oryza sativa CCaMK, reduces CH4 flux in a paddy field with low nitrogen input.	Appl Environ Microbiol	80	1995-2003	2014	DMI3	OsDMI3, OsCCaMK1, OsCCaMK, OsCCAMK, CCAMK	24441161
